# Supplementary material for: Prediction of Ewing Sarcoma treatment outcome using attenuated tissue reflection FTIR tissue spectroscopy
Source: Sci Rep. 2018 Aug 17;8:12299. doi: 10.1038/s41598-018-29795-8 (PMC6098133; doi:10.1038/s41598-018-29795-8)
Supplement: Supplementary file 1 — Dataset 1 [file 41598_2018_29795_MOESM1_ESM.xlsx]

## Sheet: Title, Authors
Title:	Prediction of Ewing Sarcoma treatment outcome using attenuated tissue reflection FTIR tissue spectroscopy
Authors: Radosław Chaber, Kornelia Łach, Christopher J. Arthur, Anna Raciborska, Elżbieta Michalak, Krzysztof Ciebiera, Katarzyna Bilska, Katarzyna Drabko and Józef Cebulski

## Sheet: Patients
	The clinical characteristic of patients
	Patient #	gender	age	primary tu.	metastases	necrosis	RTx	autoHSCT	relapse	death	follow-up
		[0-female; 1-male]	[years]	1-limb; 2-axis	[0-no; 1-yes]	[%]	[0-no; 1-yes]	[0-no; 1-yes]	[0-no; 1-yes]	[0-no; 1-yes]	[months]
	1	1	14.5	1	1	100	1	1	1	0	63
	2	1	18	1	1	99.8	1	1	1	1	29
	3	0	18	1	1	99	1	1	1	0	74
	4	0	14	1	1	95	1	0	1	1	34
	5	1	8	1	1	100	0	1	1	1	21
	6	1	14.5	2	1	94.4	1	0	0	1	24
	7	0	7	1	1	100	1	0	0	0	33
	8	0	5	1	1	95.5	0	0	0	0	28
	9	0	14.5	2	0	95.6	1	0	0	0	35
	10	0	12	1	0	80	1	1	1	1	36
	11	0	9.5	2	1	100	1	0	0	0	35
	12	0	8	1	1	100	0	0	0	0	21
	13	0	9.5	2	0	99	1	0	0	0	21
	14	0	16	1	0	100	0	0	1	0	21
	15	1	16	1	0	100	0	0	0	0	43
	16	0	7	1	1	100	0	1	0	0	19
	17	1	12	1	0	78	0	1	0	0	57
	18	0	15	2	1	95	1	0	0	0	67
	19	0	13	1	0	100	0	0	1	0	43
	20	0	11.5	1	1	100	0	0	0	0	36
	21	1	16.5	1	0	30	1	0	0	0	24
	22	1	17.5	1	0	61.8	1	0	1	0	16
	23	1	9	1	0	66	1	0	1	1	14
	24	1	20	2	0	60.6	1	0	1	1	29
	25	1	16	2	1	0	1	1	1	1	18
	26	0	7	1	1	100	0	0	1	0	51
	27	1	17	1	1	92	1	1	1	1	16

## Sheet: (Tb) ES tumor sample
patient #1	patient #2	patient #3	patient #4	patient #5	patient #6	patient #7	patient #8	patient #9	patient #10	patient #11	patient #12	patient #13	patient #14	patient #15	patient #16	patient #17	patient #18	patient #19	patient #20	patient #21	patient #22	patient #23	patient #24	patient #25	patient #26	patient #27		Wavenumber cm-1
0.01135	0.00814	0.01207	0.01201	0.00759	0.01015	0.02381	0.00711	0.01089	0.0185	0.00501	0.01328	0.01637	0.01384	0.01921	0.00538	0.02445	0.00732	0.00907	0.0048	0.01006	0.00847	0.0044	0.00376	0.0227	0.01292	0.00482		3498.15
0.01171	0.00838	0.01209	0.01213	0.00826	0.01027	0.02388	0.00712	0.01106	0.01822	0.00502	0.01327	0.01638	0.01389	0.01909	0.00545	0.02423	0.00737	0.00908	0.0048	0.01008	0.00843	0.00435	0.00379	0.0227	0.01292	0.00484		3497.19
0.01204	0.00858	0.01206	0.01221	0.00886	0.01041	0.02396	0.00714	0.01122	0.01794	0.00503	0.01325	0.01637	0.01398	0.01899	0.00551	0.02406	0.00741	0.00909	0.00481	0.0101	0.00839	0.0043	0.00381	0.0227	0.01292	0.00487		3496.22
0.01201	0.00857	0.01211	0.01223	0.00872	0.0105	0.02403	0.00715	0.01137	0.01807	0.00504	0.01329	0.01637	0.01405	0.01911	0.00556	0.02422	0.00748	0.00911	0.00481	0.01012	0.00844	0.00414	0.00383	0.0227	0.01292	0.0049		3495.26
0.0117	0.00843	0.01225	0.01222	0.00812	0.01057	0.0241	0.00717	0.0115	0.01838	0.00505	0.01335	0.01641	0.01407	0.01936	0.0056	0.02455	0.00755	0.00912	0.00481	0.01014	0.00854	0.00388	0.00385	0.0227	0.01292	0.00492		3494.29
0.01145	0.00829	0.01239	0.01223	0.00766	0.01064	0.02418	0.00717	0.01161	0.01852	0.00506	0.01339	0.01648	0.01406	0.01956	0.00564	0.0248	0.00763	0.00914	0.00481	0.01016	0.00862	0.00361	0.00387	0.0227	0.01292	0.00495		3493.33
0.01148	0.00824	0.01246	0.0123	0.00756	0.01067	0.02426	0.00718	0.01169	0.01852	0.00507	0.01342	0.01655	0.01408	0.01966	0.00566	0.02492	0.00769	0.00916	0.00482	0.01018	0.00866	0.00348	0.00389	0.0227	0.01292	0.00497		3492.36
0.01167	0.00826	0.01251	0.01239	0.00765	0.01067	0.02433	0.0072	0.01175	0.01865	0.00508	0.01345	0.01663	0.01414	0.0197	0.00567	0.02493	0.00774	0.00918	0.00482	0.0102	0.00868	0.00355	0.00391	0.0227	0.01292	0.00499		3491.4
0.01183	0.00834	0.01254	0.01247	0.00774	0.01074	0.02441	0.00721	0.01178	0.01877	0.00509	0.01349	0.01674	0.01424	0.01973	0.00571	0.02491	0.00778	0.0092	0.00483	0.01022	0.00869	0.00378	0.00392	0.0227	0.01292	0.00501		3490.44
0.01207	0.00852	0.01252	0.01255	0.00811	0.01089	0.02449	0.00723	0.01179	0.01852	0.0051	0.01354	0.01679	0.01432	0.01962	0.00578	0.02474	0.00779	0.00923	0.00484	0.01024	0.00864	0.00402	0.00394	0.0227	0.01292	0.00504		3489.47
0.01247	0.00879	0.01243	0.01266	0.00883	0.011	0.02457	0.00725	0.01178	0.0183	0.00511	0.01356	0.01679	0.01441	0.01942	0.00582	0.02442	0.00778	0.00926	0.00485	0.01026	0.00855	0.00417	0.00395	0.0227	0.01292	0.00506		3488.51
0.01263	0.00889	0.01244	0.01275	0.00901	0.01101	0.02464	0.00726	0.01178	0.01866	0.00512	0.0136	0.01682	0.0145	0.01942	0.00584	0.02437	0.0078	0.00928	0.00486	0.01028	0.00854	0.00423	0.00397	0.0227	0.01292	0.00508		3487.54
0.01247	0.00878	0.0126	0.01279	0.00851	0.011	0.02472	0.00727	0.01177	0.01903	0.00513	0.01365	0.01688	0.01456	0.01963	0.00589	0.02463	0.00784	0.00931	0.00488	0.01031	0.00862	0.00423	0.00399	0.0227	0.01292	0.0051		3486.58
0.01232	0.00868	0.01277	0.01282	0.00816	0.011	0.0248	0.00728	0.01176	0.01903	0.00514	0.01371	0.01698	0.0146	0.01979	0.00596	0.02487	0.0079	0.00934	0.00489	0.01033	0.0087	0.00423	0.00401	0.02273	0.01294	0.00512		3485.62
0.01226	0.00869	0.01286	0.01284	0.00814	0.011	0.02488	0.0073	0.01175	0.01904	0.00515	0.01377	0.01712	0.01465	0.01986	0.00599	0.02496	0.00797	0.00936	0.0049	0.01035	0.00874	0.00429	0.00404	0.02277	0.01296	0.00515		3484.65
0.01245	0.0089	0.01285	0.01291	0.00861	0.01108	0.02495	0.00732	0.01175	0.01895	0.00516	0.01383	0.0172	0.01472	0.01976	0.00601	0.02478	0.008	0.00939	0.00492	0.01037	0.00869	0.00438	0.00406	0.02282	0.01299	0.00517		3483.69
0.01301	0.00925	0.01272	0.01303	0.00968	0.01125	0.02503	0.00733	0.01175	0.01857	0.00517	0.01385	0.01721	0.01482	0.01947	0.00605	0.02432	0.00799	0.00941	0.00493	0.01039	0.00857	0.00446	0.00409	0.02287	0.01301	0.00519		3482.72
0.01345	0.00941	0.0126	0.01316	0.0104	0.01138	0.02511	0.00735	0.01177	0.0186	0.00518	0.01387	0.01718	0.0149	0.01931	0.00609	0.02406	0.00799	0.00943	0.00494	0.01041	0.0085	0.00447	0.00412	0.02293	0.01304	0.00521		3481.76
0.01332	0.00928	0.01265	0.01322	0.01002	0.01138	0.02518	0.00737	0.01183	0.01937	0.00519	0.01392	0.01717	0.01493	0.01949	0.00609	0.02431	0.00804	0.00945	0.00495	0.01043	0.00857	0.00444	0.00414	0.02299	0.01307	0.00524		3480.79
0.0129	0.00906	0.01281	0.01322	0.0091	0.01134	0.02525	0.00739	0.01192	0.01998	0.0052	0.01399	0.01717	0.01497	0.01985	0.00608	0.02477	0.00811	0.00946	0.00496	0.01045	0.00871	0.00438	0.00417	0.02305	0.01309	0.00526		3479.83
0.01257	0.00891	0.013	0.01322	0.00834	0.01133	0.02532	0.0074	0.01202	0.02	0.00521	0.01403	0.01719	0.01501	0.02018	0.00611	0.02516	0.00818	0.00947	0.00496	0.01047	0.00883	0.00427	0.0042	0.02312	0.01312	0.00528		3478.87
0.01248	0.00886	0.01316	0.01323	0.00803	0.01133	0.02539	0.00741	0.01212	0.01968	0.00522	0.01405	0.01726	0.01503	0.02039	0.00618	0.0254	0.00825	0.00948	0.00497	0.01049	0.00891	0.00415	0.00423	0.02319	0.01314	0.00531		3477.9
0.01257	0.0089	0.01326	0.01327	0.00811	0.01133	0.02546	0.00743	0.01222	0.01918	0.00523	0.01407	0.01737	0.01506	0.02044	0.00623	0.02546	0.00832	0.0095	0.00498	0.01051	0.00894	0.00406	0.00426	0.02325	0.01317	0.00533		3476.94
0.0128	0.00904	0.01326	0.01335	0.0085	0.01137	0.02552	0.00745	0.0123	0.01878	0.00524	0.01407	0.01741	0.01512	0.02035	0.00627	0.02534	0.00838	0.00951	0.00499	0.01054	0.00891	0.00401	0.00429	0.02332	0.0132	0.00535		3475.97
0.01305	0.00919	0.01322	0.01343	0.00894	0.01143	0.02559	0.00747	0.01238	0.01879	0.00525	0.01406	0.01741	0.0152	0.02028	0.00631	0.0252	0.00841	0.00952	0.005	0.01056	0.00888	0.00396	0.0043	0.02339	0.01323	0.00538		3475.01
0.01305	0.00918	0.01326	0.01348	0.00894	0.01151	0.02566	0.00748	0.01246	0.01897	0.00526	0.01408	0.01743	0.01527	0.02039	0.00639	0.0253	0.00846	0.00953	0.00501	0.01058	0.00891	0.00388	0.00432	0.02345	0.01326	0.0054		3474.04
0.01288	0.00913	0.01341	0.01352	0.00862	0.01169	0.02572	0.0075	0.01253	0.01905	0.00527	0.01414	0.01748	0.0153	0.0206	0.00644	0.02553	0.00853	0.00955	0.00502	0.0106	0.00899	0.00379	0.00434	0.02352	0.0133	0.00543		3473.08
0.01283	0.00915	0.0135	0.01357	0.00843	0.01187	0.02579	0.00751	0.0126	0.01925	0.00528	0.0142	0.01756	0.01534	0.02073	0.00646	0.02568	0.00858	0.00956	0.00503	0.01062	0.00904	0.00372	0.00435	0.02358	0.01333	0.00545		3472.12
0.01292	0.00918	0.01354	0.01365	0.00849	0.01195	0.02585	0.00753	0.01265	0.01948	0.00529	0.01426	0.01762	0.01541	0.02077	0.00648	0.02573	0.00862	0.00958	0.00504	0.01064	0.00906	0.0037	0.00436	0.02365	0.01337	0.00548		3471.15
0.01303	0.00914	0.01358	0.01373	0.00859	0.01195	0.02592	0.00754	0.01268	0.01955	0.0053	0.0143	0.01768	0.0155	0.02083	0.00651	0.02575	0.00865	0.00961	0.00505	0.01066	0.00907	0.00374	0.00437	0.02372	0.01341	0.0055		3470.19
0.01311	0.0091	0.01365	0.01381	0.00859	0.01192	0.02598	0.00756	0.0127	0.01955	0.00531	0.01431	0.01776	0.01558	0.02089	0.00654	0.02576	0.0087	0.00963	0.00506	0.01068	0.0091	0.00385	0.00439	0.02379	0.01346	0.00552		3469.22
0.01322	0.00922	0.01372	0.01389	0.00874	0.01193	0.02605	0.00758	0.01273	0.01945	0.00532	0.01433	0.0178	0.01561	0.02088	0.00658	0.02567	0.00876	0.00965	0.00507	0.0107	0.00909	0.00397	0.0044	0.02385	0.0135	0.00555		3468.26
0.01341	0.00944	0.01371	0.01396	0.00908	0.01197	0.02611	0.0076	0.01275	0.01923	0.00533	0.01436	0.01779	0.01566	0.02083	0.00661	0.02551	0.0088	0.00968	0.00509	0.01073	0.00907	0.00404	0.00441	0.02392	0.01354	0.00557		3467.3
0.01347	0.00952	0.01369	0.01401	0.00916	0.01197	0.02617	0.00762	0.01278	0.01923	0.00534	0.01439	0.01781	0.01575	0.02089	0.00662	0.02554	0.00883	0.00971	0.0051	0.01075	0.00908	0.00407	0.00442	0.02398	0.01358	0.0056		3466.33
0.01338	0.00943	0.01372	0.01402	0.00892	0.01198	0.02624	0.00763	0.01281	0.01944	0.00535	0.01443	0.01792	0.0158	0.02108	0.00665	0.02574	0.00887	0.00973	0.00511	0.01076	0.00914	0.00408	0.00443	0.02405	0.01362	0.00562		3465.37
0.0134	0.00942	0.01376	0.01405	0.00887	0.0121	0.0263	0.00764	0.01285	0.01935	0.00536	0.01447	0.01803	0.01583	0.02117	0.00673	0.02583	0.00894	0.00976	0.00512	0.01078	0.00918	0.00408	0.00445	0.02411	0.01366	0.00564		3464.4
0.01366	0.00959	0.01374	0.01412	0.00927	0.01229	0.02636	0.00765	0.01288	0.01888	0.00537	0.01451	0.01806	0.01589	0.02107	0.00678	0.02566	0.00899	0.00979	0.00513	0.0108	0.00915	0.00409	0.00447	0.02417	0.01369	0.00567		3463.44
0.01392	0.00974	0.01375	0.01419	0.00975	0.01242	0.02643	0.00766	0.01292	0.01866	0.00538	0.01452	0.01805	0.01597	0.02096	0.00679	0.02551	0.00902	0.00981	0.00514	0.01082	0.00912	0.00412	0.00449	0.02423	0.01372	0.00569		3462.47
0.01392	0.00971	0.01386	0.01425	0.00978	0.01245	0.02649	0.00768	0.01296	0.01902	0.00539	0.01455	0.01806	0.01602	0.02101	0.00679	0.02558	0.00904	0.00984	0.00515	0.01083	0.00914	0.00413	0.00451	0.02429	0.01375	0.00571		3461.51
0.01377	0.00959	0.01401	0.0143	0.00942	0.01246	0.02656	0.00769	0.013	0.01949	0.0054	0.01463	0.0181	0.01605	0.02119	0.00683	0.02577	0.00908	0.00986	0.00515	0.01085	0.0092	0.00408	0.00453	0.02435	0.01378	0.00573		3460.55
0.01365	0.00956	0.0141	0.01435	0.00905	0.01246	0.02662	0.0077	0.01305	0.01974	0.00541	0.0147	0.01815	0.01608	0.02139	0.00689	0.02598	0.00914	0.00988	0.00516	0.01087	0.00926	0.00396	0.00456	0.0244	0.01381	0.00576		3459.58
0.0136	0.00961	0.01412	0.01437	0.00887	0.01242	0.02669	0.00771	0.0131	0.01979	0.00542	0.01473	0.01819	0.01608	0.02155	0.00693	0.02616	0.0092	0.00991	0.00517	0.01088	0.00931	0.00382	0.00459	0.02446	0.01384	0.00578		3458.62
0.01363	0.00966	0.01415	0.0144	0.00884	0.01243	0.02676	0.00773	0.01313	0.01974	0.00543	0.01473	0.01823	0.0161	0.02164	0.00694	0.02625	0.00925	0.00993	0.00517	0.0109	0.00934	0.00379	0.00462	0.02452	0.01387	0.0058		3457.65
0.0137	0.00966	0.01419	0.01445	0.00888	0.01247	0.02683	0.00774	0.01316	0.01956	0.00544	0.01474	0.01825	0.01616	0.02167	0.00695	0.02624	0.00928	0.00995	0.00518	0.01091	0.00935	0.00384	0.00465	0.02458	0.0139	0.00583		3456.69
0.01379	0.00964	0.01422	0.01451	0.00891	0.01248	0.02689	0.00776	0.01316	0.01926	0.00545	0.01479	0.01824	0.01624	0.02172	0.00698	0.02625	0.00931	0.00998	0.00519	0.01093	0.00939	0.00392	0.00467	0.02464	0.01394	0.00585		3455.72
0.01388	0.00968	0.01425	0.01455	0.0089	0.01249	0.02696	0.00778	0.01315	0.01937	0.00546	0.01484	0.01824	0.01631	0.02184	0.00702	0.02636	0.00938	0.01	0.0052	0.01094	0.00943	0.00399	0.0047	0.0247	0.01398	0.00587		3454.76
0.01396	0.00977	0.01431	0.01459	0.00886	0.0126	0.02703	0.00779	0.01313	0.02014	0.00547	0.01487	0.01828	0.01637	0.02196	0.00705	0.0265	0.00945	0.01003	0.00522	0.01096	0.00948	0.00405	0.00472	0.02477	0.01403	0.0059		3453.8
0.014	0.00984	0.0144	0.01465	0.00882	0.01277	0.0271	0.00781	0.0131	0.02105	0.00548	0.0149	0.01835	0.01641	0.02202	0.00709	0.0266	0.0095	0.01005	0.00523	0.01097	0.00951	0.00413	0.00474	0.02484	0.01408	0.00592		3452.83
0.01398	0.00985	0.01447	0.01472	0.00877	0.01285	0.02717	0.00782	0.01306	0.02154	0.00549	0.01494	0.01841	0.01644	0.02206	0.00717	0.02664	0.00952	0.01008	0.00525	0.01099	0.00953	0.00423	0.00476	0.02491	0.01413	0.00594		3451.87
0.01395	0.00984	0.0145	0.01477	0.00882	0.01283	0.02724	0.00783	0.01302	0.0214	0.0055	0.015	0.0185	0.01648	0.0221	0.00725	0.02664	0.00955	0.01011	0.00526	0.01101	0.00953	0.00435	0.00478	0.02498	0.01419	0.00596		3450.9
0.01399	0.00989	0.01449	0.01482	0.00901	0.01282	0.02731	0.00784	0.01297	0.02083	0.00551	0.01504	0.01867	0.01655	0.02211	0.00728	0.02662	0.00959	0.01013	0.00528	0.01103	0.00953	0.0045	0.0048	0.02505	0.01425	0.00599		3449.94
0.01431	0.01012	0.01444	0.01492	0.00965	0.01296	0.02737	0.00787	0.01291	0.02032	0.00552	0.01505	0.01881	0.01662	0.02197	0.0073	0.02637	0.00962	0.01016	0.00529	0.01105	0.00946	0.00464	0.00482	0.02512	0.01431	0.00601		3448.98
0.01511	0.01058	0.0143	0.01507	0.01108	0.01322	0.02744	0.00789	0.01287	0.01985	0.00553	0.01503	0.01876	0.01671	0.02154	0.00733	0.0257	0.0096	0.01019	0.00531	0.01107	0.00927	0.00476	0.00484	0.0252	0.01437	0.00604		3448.01
0.01581	0.01088	0.01415	0.01519	0.01217	0.01336	0.0275	0.00792	0.01285	0.01937	0.00554	0.01501	0.01867	0.01685	0.02123	0.00735	0.0252	0.0096	0.01022	0.00532	0.01109	0.00915	0.00485	0.00487	0.02527	0.01442	0.00606		3447.05
0.01554	0.01066	0.01425	0.01519	0.01147	0.01328	0.02757	0.00794	0.01285	0.01942	0.00555	0.01505	0.01869	0.01691	0.02157	0.0074	0.0256	0.00967	0.01024	0.00533	0.01111	0.00929	0.0049	0.00489	0.02534	0.01447	0.00609		3446.08
0.01491	0.01035	0.0145	0.01515	0.01022	0.01322	0.02763	0.00796	0.01288	0.02004	0.00556	0.01513	0.0188	0.01685	0.02214	0.00746	0.02631	0.00978	0.01026	0.00534	0.01113	0.0095	0.00492	0.00491	0.02541	0.0145	0.00612		3445.12
0.01476	0.01032	0.01463	0.01516	0.00986	0.01327	0.02769	0.00797	0.01293	0.02065	0.00557	0.01519	0.01887	0.01681	0.02239	0.00749	0.0266	0.00986	0.01028	0.00535	0.01115	0.0096	0.00491	0.00493	0.02547	0.01453	0.00614		3444.15
0.01504	0.01046	0.01461	0.01523	0.01026	0.0134	0.02776	0.00799	0.01299	0.02067	0.00558	0.01524	0.01886	0.01687	0.02235	0.0075	0.02653	0.00993	0.0103	0.00535	0.01117	0.00958	0.00487	0.00495	0.02553	0.01456	0.00617		3443.19
0.0152	0.0105	0.01461	0.0153	0.01046	0.01349	0.02782	0.008	0.01308	0.02036	0.00559	0.0153	0.01888	0.01696	0.02235	0.00753	0.02652	0.01	0.01032	0.00535	0.01119	0.00958	0.00481	0.00497	0.0256	0.01458	0.0062		3442.23
0.01496	0.01034	0.01476	0.01534	0.00996	0.01344	0.02788	0.00802	0.01318	0.02051	0.0056	0.01535	0.01895	0.01701	0.02256	0.00761	0.02678	0.01007	0.01033	0.00535	0.01121	0.00967	0.00473	0.005	0.02566	0.0146	0.00622		3441.26
0.01472	0.01024	0.0149	0.01538	0.00944	0.01337	0.02795	0.00802	0.0133	0.02093	0.00561	0.01535	0.01899	0.01705	0.02277	0.00767	0.02705	0.01015	0.01035	0.00535	0.01123	0.00976	0.00463	0.00502	0.02571	0.01461	0.00625		3440.3
0.01473	0.0103	0.01491	0.01545	0.00936	0.01337	0.02801	0.00803	0.01343	0.02109	0.00562	0.01536	0.01899	0.01712	0.02288	0.00769	0.02714	0.0102	0.01036	0.00535	0.01125	0.00979	0.0045	0.00504	0.02577	0.01462	0.00628		3439.33
0.01482	0.01038	0.01492	0.01552	0.00948	0.01341	0.02808	0.00804	0.01356	0.021	0.00563	0.01538	0.01899	0.0172	0.02296	0.00773	0.02715	0.01022	0.01037	0.00535	0.01127	0.00981	0.00435	0.00507	0.02583	0.01463	0.0063		3438.37
0.01486	0.01042	0.015	0.01559	0.00956	0.01348	0.02814	0.00805	0.01368	0.02098	0.00564	0.01541	0.01903	0.01726	0.02305	0.0078	0.02717	0.01024	0.01038	0.00536	0.01128	0.00983	0.00419	0.00509	0.02589	0.01464	0.00633		3437.4
0.01484	0.01049	0.01508	0.01563	0.00959	0.01359	0.02821	0.00805	0.0138	0.02099	0.00565	0.01546	0.01909	0.01731	0.02314	0.00783	0.02726	0.01027	0.01039	0.00536	0.0113	0.00986	0.00405	0.00511	0.02595	0.01465	0.00636		3436.44
0.01485	0.01054	0.01514	0.01565	0.00955	0.01369	0.02827	0.00806	0.01389	0.02085	0.00566	0.01552	0.01913	0.01738	0.02322	0.00783	0.02738	0.01032	0.01041	0.00536	0.01132	0.0099	0.00399	0.00513	0.02601	0.01467	0.00639		3435.48
0.0149	0.01056	0.01519	0.01569	0.00952	0.01377	0.02834	0.00808	0.01397	0.02068	0.00567	0.01555	0.01917	0.01747	0.0233	0.00784	0.02745	0.01039	0.01042	0.00537	0.01134	0.00993	0.00402	0.00514	0.02607	0.01469	0.00641		3434.51
0.01499	0.01057	0.01522	0.01574	0.00957	0.01385	0.0284	0.00809	0.01403	0.02053	0.00568	0.01556	0.01926	0.01753	0.02334	0.00789	0.02745	0.01047	0.01044	0.00538	0.01135	0.00995	0.00402	0.00516	0.02613	0.01471	0.00644		3433.55
0.01509	0.01061	0.0152	0.01579	0.00976	0.01394	0.02847	0.0081	0.01407	0.02058	0.00569	0.01557	0.01936	0.01757	0.02337	0.00796	0.02744	0.01056	0.01045	0.00539	0.01137	0.00995	0.00397	0.00517	0.0262	0.01474	0.00646		3432.58
0.01521	0.01066	0.01519	0.01584	0.00999	0.01403	0.02854	0.00811	0.01409	0.02079	0.0057	0.01561	0.01942	0.01762	0.02341	0.00802	0.02742	0.01062	0.01047	0.0054	0.01139	0.00996	0.00394	0.00519	0.02627	0.01478	0.00648		3431.62
0.0153	0.01068	0.01524	0.01589	0.01005	0.01404	0.0286	0.00812	0.0141	0.02073	0.00571	0.01566	0.01945	0.01765	0.02347	0.00805	0.02746	0.01067	0.01049	0.00542	0.0114	0.00998	0.00402	0.00521	0.02634	0.01482	0.00651		3430.66
0.0153	0.01067	0.01533	0.01596	0.00998	0.014	0.02866	0.00813	0.01409	0.02063	0.00572	0.01573	0.01948	0.01764	0.02356	0.00805	0.02756	0.01074	0.01051	0.00543	0.01142	0.01003	0.00418	0.00523	0.02641	0.01486	0.00653		3429.69
0.01533	0.0107	0.01541	0.01604	0.01006	0.01401	0.02873	0.00814	0.01407	0.02076	0.00573	0.01577	0.01949	0.01763	0.02364	0.00808	0.02763	0.0108	0.01053	0.00545	0.01144	0.01007	0.00434	0.00524	0.02649	0.01491	0.00655		3428.73
0.01539	0.01077	0.01546	0.01608	0.0102	0.01405	0.02879	0.00816	0.01404	0.02075	0.00574	0.01577	0.01952	0.01767	0.02371	0.00815	0.02768	0.01084	0.01055	0.00547	0.01145	0.01009	0.00447	0.00526	0.02656	0.01496	0.00658		3427.76
0.01538	0.01082	0.01549	0.0161	0.0101	0.0141	0.02885	0.00818	0.01401	0.02066	0.00575	0.0158	0.01958	0.0177	0.02382	0.00821	0.02778	0.01089	0.01057	0.00549	0.01147	0.01013	0.00457	0.00528	0.02664	0.01501	0.0066		3426.8
0.01535	0.01082	0.01555	0.01611	0.00992	0.01415	0.02892	0.0082	0.01397	0.02084	0.00576	0.01585	0.01967	0.01772	0.02393	0.00824	0.02789	0.01097	0.0106	0.00551	0.01149	0.01018	0.00465	0.0053	0.02672	0.01506	0.00663		3425.83
0.01541	0.0108	0.01563	0.01615	0.00994	0.01419	0.02898	0.00822	0.01394	0.02115	0.00577	0.01587	0.01978	0.01777	0.02401	0.00826	0.02795	0.01107	0.01062	0.00553	0.0115	0.0102	0.00472	0.00532	0.02679	0.01511	0.00666		3424.87
0.01558	0.01085	0.01565	0.01622	0.01021	0.01429	0.02904	0.00824	0.01392	0.02112	0.00578	0.01586	0.01987	0.01783	0.02401	0.00826	0.02792	0.01113	0.01064	0.00555	0.01152	0.0102	0.00476	0.00534	0.02687	0.01516	0.00668		3423.91
0.01588	0.01103	0.01563	0.01631	0.01064	0.01449	0.0291	0.00825	0.01391	0.02087	0.00579	0.01584	0.01989	0.01788	0.02392	0.00828	0.02777	0.01117	0.01067	0.00556	0.01154	0.01016	0.00479	0.00536	0.02694	0.01521	0.00671		3422.94
0.01624	0.01126	0.01561	0.01639	0.01119	0.01469	0.02917	0.00826	0.01391	0.02075	0.0058	0.01585	0.01986	0.01794	0.0238	0.00832	0.02756	0.01121	0.01069	0.00558	0.01155	0.01011	0.0048	0.00538	0.02702	0.01525	0.00673		3421.98
0.01655	0.01143	0.0156	0.01644	0.01173	0.01475	0.02923	0.00827	0.01392	0.0208	0.00581	0.01589	0.01988	0.01801	0.02369	0.00839	0.02739	0.01126	0.01071	0.00559	0.01157	0.01006	0.00479	0.0054	0.02709	0.01529	0.00676		3421.01
0.01659	0.0114	0.01563	0.01647	0.01176	0.0147	0.02929	0.00828	0.01396	0.02099	0.00582	0.01596	0.01995	0.0181	0.02375	0.00845	0.02745	0.01131	0.01074	0.0056	0.01159	0.01009	0.00477	0.00542	0.02716	0.01533	0.00679		3420.05
0.01627	0.0112	0.01575	0.01647	0.01113	0.01468	0.02935	0.00829	0.01402	0.02121	0.00583	0.01604	0.01999	0.01813	0.02403	0.00852	0.02779	0.01138	0.01076	0.00561	0.0116	0.01021	0.00476	0.00544	0.02723	0.01535	0.00681		3419.08
0.01591	0.01105	0.01594	0.01647	0.01051	0.01472	0.02942	0.0083	0.0141	0.02139	0.00584	0.01612	0.02002	0.01813	0.02433	0.00857	0.02817	0.01148	0.01077	0.00562	0.01162	0.01033	0.00474	0.00545	0.02729	0.01538	0.00684		3418.12
0.01579	0.01102	0.01608	0.01649	0.01029	0.01479	0.02948	0.00831	0.01418	0.02146	0.00585	0.01618	0.02005	0.01815	0.0245	0.00859	0.02843	0.01159	0.01079	0.00563	0.01163	0.01039	0.00471	0.00547	0.02736	0.0154	0.00687		3417.16
0.01583	0.01105	0.01613	0.01654	0.01033	0.0149	0.02954	0.00832	0.01426	0.02142	0.00586	0.01622	0.02011	0.01822	0.02457	0.00861	0.02854	0.01168	0.01081	0.00564	0.01165	0.01043	0.00466	0.00548	0.02742	0.01542	0.0069		3416.19
0.01589	0.0111	0.01614	0.01661	0.01042	0.01502	0.02961	0.00833	0.01434	0.02166	0.00587	0.01623	0.02018	0.01828	0.02461	0.00863	0.02857	0.01174	0.01082	0.00564	0.01166	0.01045	0.0046	0.0055	0.02748	0.01544	0.00693		3415.23
0.01594	0.01115	0.01618	0.01669	0.0105	0.01509	0.02967	0.00835	0.01442	0.02203	0.00588	0.01621	0.02024	0.01831	0.02466	0.00866	0.02854	0.01177	0.01084	0.00565	0.01168	0.01047	0.00453	0.00551	0.02754	0.01546	0.00696		3414.26
0.01597	0.01116	0.01619	0.01674	0.01056	0.01508	0.02974	0.00836	0.0145	0.02196	0.00589	0.01621	0.02028	0.01835	0.0247	0.00871	0.0285	0.01179	0.01085	0.00566	0.01169	0.01048	0.00445	0.00552	0.0276	0.01548	0.00699		3413.3
0.01599	0.01115	0.01619	0.01676	0.01052	0.01505	0.02981	0.00838	0.01458	0.02159	0.0059	0.01624	0.02033	0.0184	0.02477	0.00877	0.02853	0.01183	0.01086	0.00566	0.01171	0.0105	0.00437	0.00554	0.02766	0.0155	0.00702		3412.34
0.01599	0.01117	0.01624	0.01677	0.01041	0.01508	0.02988	0.0084	0.01465	0.02141	0.00591	0.01629	0.02038	0.01844	0.02487	0.00885	0.02863	0.0119	0.01088	0.00567	0.01173	0.01053	0.00429	0.00556	0.02771	0.01553	0.00705		3411.37
0.01597	0.01123	0.01634	0.01681	0.01035	0.01515	0.02995	0.00841	0.01471	0.02151	0.00592	0.01633	0.02043	0.01849	0.02495	0.0089	0.0287	0.01196	0.01089	0.00568	0.01174	0.01056	0.00422	0.00557	0.02777	0.01555	0.00707		3410.41
0.01598	0.01127	0.0164	0.01687	0.01039	0.01522	0.03002	0.00843	0.01476	0.02169	0.00593	0.01635	0.02049	0.01854	0.02501	0.00891	0.02873	0.01202	0.01091	0.00569	0.01176	0.01058	0.00419	0.00559	0.02783	0.01558	0.0071		3409.44
0.01605	0.01127	0.01644	0.01692	0.0105	0.01525	0.03009	0.00845	0.01479	0.02167	0.00594	0.0164	0.02054	0.01857	0.02508	0.00893	0.02876	0.0121	0.01092	0.0057	0.01177	0.0106	0.00421	0.00562	0.02789	0.01561	0.00713		3408.48
0.01615	0.01128	0.01647	0.01697	0.01059	0.01523	0.03016	0.00847	0.01482	0.02151	0.00595	0.01647	0.02061	0.01862	0.02515	0.00896	0.02884	0.01217	0.01093	0.00571	0.01179	0.01063	0.0043	0.00564	0.02795	0.01564	0.00715		3407.51
0.01623	0.01133	0.01653	0.01701	0.01062	0.01527	0.03023	0.00849	0.01483	0.02158	0.00596	0.01653	0.02068	0.01867	0.0252	0.00898	0.02892	0.01224	0.01095	0.00572	0.01181	0.01066	0.0044	0.00565	0.02801	0.01567	0.00718		3406.55
0.01631	0.0114	0.01659	0.01706	0.01068	0.01539	0.0303	0.00851	0.01484	0.02197	0.00597	0.01656	0.02072	0.01872	0.02524	0.00902	0.02897	0.01233	0.01097	0.00574	0.01182	0.01069	0.00445	0.00568	0.02807	0.01571	0.00721		3405.59
0.01646	0.01147	0.01659	0.01713	0.01086	0.0155	0.03037	0.00853	0.01483	0.02223	0.00598	0.01655	0.02074	0.01875	0.02526	0.00906	0.02896	0.0124	0.01098	0.00575	0.01184	0.01069	0.00447	0.0057	0.02813	0.01575	0.00724		3404.62
0.01658	0.01152	0.01657	0.01719	0.01106	0.01558	0.03043	0.00856	0.01482	0.02205	0.00599	0.01656	0.02075	0.0188	0.02529	0.00908	0.02894	0.01244	0.011	0.00576	0.01185	0.0107	0.00451	0.00573	0.0282	0.0158	0.00727		3403.66
0.0166	0.01156	0.01662	0.01723	0.01108	0.01563	0.0305	0.00858	0.01481	0.02176	0.006	0.0166	0.02076	0.01884	0.02538	0.00907	0.02898	0.01246	0.01102	0.00578	0.01187	0.01073	0.00458	0.00576	0.02827	0.01584	0.0073		3402.69
0.01658	0.0116	0.01671	0.01728	0.01102	0.01563	0.03057	0.00859	0.01479	0.02161	0.00601	0.01665	0.02078	0.01889	0.0255	0.00907	0.02909	0.0125	0.01104	0.00579	0.01188	0.01077	0.00468	0.00578	0.02834	0.01589	0.00733		3401.73
0.01657	0.01162	0.01678	0.01731	0.01098	0.01562	0.03064	0.00861	0.01477	0.0215	0.00602	0.01669	0.02084	0.01894	0.02562	0.00909	0.02921	0.01257	0.01106	0.0058	0.01189	0.01081	0.00478	0.00579	0.02841	0.01594	0.00736		3400.76
0.01656	0.0116	0.01683	0.01732	0.01099	0.01565	0.03071	0.00862	0.01475	0.02128	0.00603	0.01672	0.02096	0.01898	0.0257	0.00916	0.02929	0.01264	0.01108	0.00582	0.01191	0.01085	0.00486	0.00581	0.02849	0.01599	0.00738		3399.8
0.01667	0.01163	0.01685	0.01737	0.0112	0.01575	0.03077	0.00863	0.01474	0.02082	0.00604	0.01675	0.02107	0.01902	0.02571	0.00928	0.02927	0.01271	0.0111	0.00583	0.01192	0.01085	0.00492	0.00582	0.02856	0.01604	0.00741		3398.84
0.01694	0.01176	0.01683	0.01745	0.01165	0.01588	0.03084	0.00864	0.01473	0.02045	0.00605	0.01675	0.0211	0.01904	0.02567	0.00939	0.0292	0.01279	0.01112	0.00585	0.01193	0.01084	0.00496	0.00583	0.02863	0.01608	0.00744		3397.87
0.0171	0.01182	0.01684	0.01752	0.01187	0.01595	0.0309	0.00865	0.01474	0.02077	0.00606	0.01676	0.02115	0.01905	0.0257	0.00944	0.02924	0.01286	0.01113	0.00586	0.01194	0.01085	0.00497	0.00584	0.02871	0.01613	0.00748		3396.91
0.01699	0.01172	0.01695	0.01754	0.01159	0.01595	0.03097	0.00865	0.01476	0.02158	0.00607	0.01679	0.02125	0.01906	0.02585	0.00946	0.02945	0.01293	0.01115	0.00588	0.01196	0.01092	0.00499	0.00585	0.02878	0.01617	0.00751		3395.94
0.01688	0.01168	0.01706	0.01756	0.01135	0.01598	0.03103	0.00866	0.01477	0.02215	0.00608	0.01682	0.02133	0.01906	0.02598	0.00948	0.02962	0.01298	0.01117	0.00589	0.01197	0.01098	0.00501	0.00587	0.02885	0.01621	0.00754		3394.98
0.01703	0.01184	0.01708	0.01761	0.01169	0.01608	0.0311	0.00867	0.0148	0.02213	0.00609	0.01681	0.02134	0.01908	0.02594	0.0095	0.02952	0.01302	0.01119	0.0059	0.01198	0.01095	0.00505	0.00588	0.02893	0.01625	0.00757		3394.02
0.01732	0.01206	0.01705	0.01769	0.0123	0.01614	0.03116	0.00869	0.01482	0.02171	0.0061	0.01681	0.02133	0.01914	0.02581	0.00951	0.0293	0.01304	0.0112	0.00592	0.012	0.0109	0.00507	0.0059	0.029	0.01629	0.00761		3393.05
0.01734	0.01206	0.01709	0.01773	0.01232	0.01614	0.03123	0.0087	0.01486	0.0216	0.00611	0.01685	0.02138	0.01922	0.02585	0.00951	0.02934	0.01308	0.01122	0.00593	0.01201	0.01093	0.0051	0.00591	0.02907	0.01632	0.00765		3392.09
0.01712	0.0119	0.01721	0.01774	0.01176	0.01621	0.0313	0.00872	0.01491	0.02202	0.00612	0.01692	0.02146	0.0193	0.02609	0.00957	0.02964	0.01317	0.01124	0.00594	0.01203	0.01104	0.00512	0.00592	0.02915	0.01636	0.00769		3391.12
0.017	0.01183	0.01732	0.01777	0.01138	0.01632	0.03137	0.00874	0.01496	0.0224	0.00613	0.01698	0.02155	0.01938	0.02629	0.00966	0.02988	0.01328	0.01125	0.00596	0.01204	0.01113	0.00513	0.00594	0.02922	0.01639	0.00773		3390.16
0.01703	0.01185	0.01739	0.01783	0.01134	0.01637	0.03144	0.00876	0.01501	0.02231	0.00614	0.01701	0.02162	0.01944	0.02641	0.00975	0.03003	0.01341	0.01127	0.00597	0.01206	0.01118	0.00514	0.00595	0.02929	0.01643	0.00777		3389.19
0.01709	0.01189	0.01745	0.01789	0.01144	0.01642	0.03151	0.00878	0.01506	0.0218	0.00615	0.01702	0.02171	0.01946	0.02651	0.00981	0.03013	0.01353	0.01128	0.00598	0.01208	0.01123	0.00512	0.00596	0.02936	0.01646	0.0078		3388.23
0.0172	0.01197	0.01751	0.01795	0.01165	0.0165	0.03159	0.0088	0.01512	0.02153	0.00616	0.01708	0.0218	0.01947	0.02656	0.00988	0.03018	0.01363	0.0113	0.006	0.0121	0.01126	0.00509	0.00597	0.02943	0.0165	0.00784		3387.27
0.0174	0.01208	0.01756	0.01802	0.01198	0.01657	0.03167	0.00881	0.01517	0.02177	0.00617	0.01716	0.02186	0.01949	0.02655	0.00996	0.03016	0.01369	0.01131	0.00601	0.01212	0.01126	0.00505	0.00598	0.0295	0.01653	0.00788		3386.3
0.01761	0.01218	0.01759	0.0181	0.01228	0.01668	0.03174	0.00882	0.01523	0.02209	0.00618	0.01721	0.02189	0.01957	0.02656	0.01002	0.03015	0.01373	0.01133	0.00603	0.01214	0.01126	0.00503	0.006	0.02958	0.01657	0.00792		3385.34
0.01767	0.01224	0.0176	0.01817	0.01235	0.01681	0.03182	0.00884	0.01529	0.02225	0.00619	0.01723	0.02189	0.01971	0.02664	0.01003	0.03024	0.0138	0.01134	0.00604	0.01215	0.01128	0.00504	0.00601	0.02965	0.0166	0.00796		3384.37
0.0176	0.01223	0.01764	0.01821	0.01216	0.01689	0.03189	0.00886	0.01536	0.02228	0.0062	0.01725	0.0219	0.01981	0.02678	0.01006	0.0304	0.01391	0.01136	0.00605	0.01217	0.01134	0.00503	0.00603	0.02972	0.01663	0.008		3383.41
0.0175	0.01217	0.01771	0.01822	0.01189	0.0169	0.03197	0.00888	0.01542	0.02226	0.00621	0.01731	0.02191	0.01983	0.02691	0.0101	0.03055	0.01401	0.01137	0.00607	0.01219	0.0114	0.00501	0.00605	0.02979	0.01666	0.00804		3382.44
0.01743	0.0121	0.01776	0.01823	0.01174	0.0169	0.03205	0.00891	0.01547	0.02225	0.00622	0.01735	0.02195	0.01981	0.02699	0.01012	0.03062	0.01407	0.01138	0.00608	0.01221	0.01144	0.00499	0.00607	0.02987	0.0167	0.00808		3381.48
0.01742	0.01208	0.01778	0.01827	0.01176	0.01698	0.03212	0.00893	0.01553	0.02232	0.00623	0.01736	0.02203	0.01982	0.02703	0.01015	0.03063	0.01411	0.0114	0.00609	0.01223	0.01147	0.005	0.00609	0.02994	0.01673	0.00813		3380.52
0.01748	0.01213	0.01784	0.01834	0.01187	0.0171	0.0322	0.00894	0.01558	0.02251	0.00624	0.01739	0.02209	0.01987	0.02711	0.01025	0.0307	0.01419	0.01141	0.0061	0.01224	0.0115	0.00503	0.0061	0.03002	0.01677	0.00817		3379.55
0.01754	0.01219	0.01795	0.01841	0.01196	0.01718	0.03228	0.00895	0.01562	0.02263	0.00625	0.01743	0.02214	0.01992	0.02721	0.01035	0.03083	0.0143	0.01142	0.00611	0.01226	0.01154	0.00503	0.00612	0.0301	0.01681	0.0082		3378.59
0.01756	0.01224	0.01806	0.01846	0.01197	0.01716	0.03236	0.00896	0.01565	0.02255	0.00626	0.01743	0.02219	0.01997	0.02727	0.01038	0.03091	0.01437	0.01144	0.00612	0.01227	0.01157	0.00502	0.00614	0.03019	0.01685	0.00824		3377.62
0.01761	0.01229	0.01814	0.01851	0.01195	0.0171	0.03244	0.00897	0.01568	0.02229	0.00627	0.01742	0.02224	0.02005	0.02731	0.0104	0.03095	0.01442	0.01145	0.00613	0.01228	0.0116	0.005	0.00615	0.03027	0.01689	0.00828		3376.66
0.01772	0.01235	0.01819	0.01859	0.01196	0.01712	0.03252	0.00898	0.01571	0.02209	0.00628	0.01747	0.02231	0.02015	0.02739	0.01046	0.03104	0.01451	0.01147	0.00615	0.01229	0.01163	0.00499	0.00617	0.03036	0.01693	0.00832		3375.7
0.01783	0.0124	0.01826	0.01868	0.01202	0.01727	0.03259	0.00899	0.01573	0.0222	0.00629	0.01754	0.02239	0.02024	0.0275	0.01056	0.03117	0.01463	0.01148	0.00616	0.0123	0.01168	0.005	0.00619	0.03046	0.01698	0.00836		3374.73
0.01791	0.0124	0.01833	0.01875	0.01208	0.01742	0.03267	0.00899	0.01574	0.0225	0.0063	0.01758	0.02247	0.02033	0.02759	0.01063	0.03126	0.01473	0.0115	0.00617	0.01231	0.01172	0.00503	0.00621	0.03055	0.01703	0.00841		3373.77
0.01796	0.01239	0.01837	0.01879	0.01211	0.01748	0.03274	0.00901	0.01575	0.02267	0.00631	0.01761	0.02251	0.02043	0.02763	0.01065	0.03126	0.0148	0.01152	0.00619	0.01232	0.01176	0.0051	0.00623	0.03065	0.01708	0.00845		3372.8
0.01797	0.0124	0.01836	0.01882	0.01217	0.01747	0.03282	0.00902	0.01576	0.02249	0.00632	0.01763	0.02254	0.02048	0.02766	0.01064	0.03124	0.01484	0.01153	0.0062	0.01233	0.01178	0.00519	0.00626	0.03076	0.01713	0.0085		3371.84
0.01797	0.01239	0.01833	0.01886	0.01225	0.01749	0.0329	0.00904	0.01576	0.02231	0.00633	0.01763	0.02259	0.0205	0.02769	0.01062	0.03127	0.01486	0.01155	0.00621	0.01234	0.0118	0.00529	0.00628	0.03087	0.01719	0.00855		3370.87
0.01805	0.01241	0.01835	0.01893	0.01236	0.01756	0.03298	0.00907	0.01576	0.02248	0.00634	0.01766	0.02266	0.02055	0.02772	0.01064	0.03134	0.01488	0.01157	0.00623	0.01235	0.01181	0.00537	0.00631	0.03098	0.01726	0.0086		3369.91
0.01825	0.01248	0.01839	0.01903	0.01255	0.01762	0.03307	0.00909	0.01577	0.02279	0.00635	0.01771	0.02273	0.02064	0.02773	0.01072	0.03138	0.01495	0.01159	0.00625	0.01236	0.01181	0.00544	0.00633	0.0311	0.01732	0.00866		3368.95
0.01847	0.01254	0.01842	0.01915	0.01279	0.01765	0.03315	0.00911	0.01577	0.02304	0.00636	0.01776	0.02281	0.02075	0.02773	0.0108	0.0314	0.01503	0.01161	0.00627	0.01237	0.01183	0.0055	0.00635	0.03122	0.01739	0.00871		3367.98
0.01867	0.01263	0.01846	0.01925	0.013	0.01768	0.03324	0.00914	0.01578	0.02322	0.00637	0.0178	0.02292	0.02085	0.02777	0.01086	0.03142	0.01511	0.01163	0.00629	0.01238	0.01185	0.00556	0.00637	0.03135	0.01746	0.00877		3367.02
0.01887	0.01278	0.01853	0.01935	0.01322	0.01775	0.03332	0.00916	0.01579	0.02328	0.00638	0.01783	0.02303	0.02098	0.02784	0.01093	0.03146	0.01524	0.01165	0.00632	0.01239	0.01189	0.00562	0.00639	0.03148	0.01754	0.00882		3366.05
0.019	0.01293	0.01865	0.01946	0.01337	0.01787	0.03341	0.00918	0.01581	0.02344	0.00639	0.01789	0.02313	0.02117	0.02798	0.01104	0.0316	0.01543	0.01167	0.00634	0.01241	0.01196	0.00569	0.00641	0.03162	0.01761	0.00888		3365.09
0.01899	0.01298	0.01879	0.01956	0.01332	0.01806	0.0335	0.00921	0.01585	0.02365	0.0064	0.01798	0.0232	0.02137	0.02817	0.01116	0.03184	0.01563	0.01169	0.00637	0.01242	0.01205	0.00575	0.00643	0.03175	0.01768	0.00894		3364.12
0.01899	0.01299	0.0189	0.01965	0.01327	0.01827	0.03359	0.00923	0.01589	0.02362	0.00641	0.01808	0.02323	0.02151	0.02832	0.01125	0.032	0.01576	0.01171	0.00639	0.01244	0.01211	0.00579	0.00645	0.03189	0.01775	0.00901		3363.16
0.01907	0.01304	0.01893	0.01974	0.01333	0.01833	0.03368	0.00926	0.01594	0.02353	0.00642	0.01812	0.02324	0.0216	0.02836	0.01128	0.03201	0.01583	0.01173	0.00642	0.01246	0.01213	0.00583	0.00647	0.03203	0.01782	0.00907		3362.2
0.01912	0.01309	0.01895	0.01981	0.01329	0.01832	0.03377	0.00929	0.01599	0.02355	0.00643	0.01814	0.02331	0.02166	0.02839	0.01128	0.03202	0.01588	0.01175	0.00644	0.01248	0.01214	0.00585	0.00649	0.03217	0.01789	0.00914		3361.23
0.01917	0.01308	0.01901	0.01987	0.01317	0.0184	0.03386	0.00931	0.01605	0.02345	0.00644	0.01818	0.02345	0.02173	0.02849	0.01132	0.03215	0.01597	0.01176	0.00647	0.0125	0.01219	0.00584	0.00651	0.0323	0.01795	0.00921		3360.27
0.0193	0.01302	0.01912	0.01998	0.01315	0.01851	0.03395	0.00934	0.01612	0.02337	0.00645	0.01827	0.0236	0.02186	0.02862	0.01141	0.03235	0.01612	0.01178	0.00649	0.01252	0.01226	0.00582	0.00652	0.03245	0.01802	0.00927		3359.3
0.01946	0.01301	0.01927	0.02012	0.01327	0.0186	0.03404	0.00936	0.01619	0.02366	0.00646	0.01838	0.02371	0.02203	0.02874	0.01154	0.03252	0.01628	0.0118	0.00651	0.01253	0.01233	0.00578	0.00654	0.03259	0.01809	0.00933		3358.34
0.01961	0.01312	0.01943	0.02028	0.0135	0.01874	0.03413	0.00937	0.01627	0.02397	0.00647	0.01846	0.02379	0.02218	0.02881	0.01163	0.03259	0.01643	0.01182	0.00653	0.01255	0.01237	0.00573	0.00656	0.03273	0.01815	0.00939		3357.38
0.01974	0.01327	0.01953	0.02044	0.01373	0.01889	0.03422	0.00939	0.01635	0.024	0.00648	0.01854	0.02385	0.0223	0.02887	0.01168	0.03262	0.01655	0.01183	0.00656	0.01257	0.0124	0.00569	0.00658	0.03287	0.01821	0.00945		3356.41
0.01981	0.01334	0.01958	0.02055	0.0138	0.01899	0.03431	0.0094	0.01644	0.02413	0.00649	0.01862	0.0239	0.02243	0.02896	0.01172	0.03267	0.01666	0.01185	0.00658	0.01259	0.01243	0.00565	0.0066	0.03301	0.01827	0.0095		3355.45
0.01983	0.01332	0.01961	0.02062	0.01371	0.01904	0.03439	0.00942	0.01652	0.02453	0.0065	0.01867	0.02388	0.02256	0.02908	0.01175	0.03276	0.01674	0.01186	0.0066	0.01261	0.01249	0.00561	0.00662	0.03315	0.01833	0.00956		3354.48
0.01985	0.01326	0.01964	0.02068	0.01359	0.01901	0.03447	0.00944	0.0166	0.02471	0.00651	0.01869	0.0238	0.0227	0.02919	0.01176	0.03282	0.01682	0.01188	0.00661	0.01262	0.01254	0.00559	0.00664	0.03329	0.01838	0.00962		3353.52
0.01988	0.01321	0.01964	0.02072	0.01343	0.01891	0.03455	0.00946	0.01667	0.02453	0.00652	0.01869	0.02378	0.02281	0.02922	0.01176	0.03285	0.01683	0.01189	0.00663	0.01264	0.01256	0.00559	0.00666	0.03342	0.01844	0.00968		3352.55
0.0199	0.01322	0.01963	0.02075	0.01325	0.01882	0.03462	0.00947	0.01674	0.02434	0.00653	0.01868	0.02387	0.02289	0.02924	0.01175	0.0329	0.01681	0.01191	0.00665	0.01266	0.01258	0.00559	0.00668	0.03356	0.01849	0.00974		3351.59
0.01994	0.01327	0.01966	0.02082	0.0132	0.01885	0.03469	0.00949	0.0168	0.02422	0.00654	0.01872	0.02402	0.02298	0.0293	0.01178	0.03301	0.01686	0.01192	0.00666	0.01267	0.0126	0.00559	0.00671	0.03369	0.01855	0.0098		3350.63
0.02009	0.01335	0.01974	0.02096	0.01337	0.01899	0.03477	0.0095	0.01686	0.02417	0.00655	0.01881	0.02418	0.02313	0.02938	0.01191	0.03316	0.01703	0.01194	0.00668	0.01269	0.01265	0.0056	0.00673	0.03383	0.01861	0.00987		3349.66
0.02032	0.01345	0.01985	0.02114	0.01365	0.01916	0.03484	0.00952	0.01691	0.02441	0.00656	0.01893	0.02431	0.02333	0.02951	0.01208	0.03335	0.01728	0.01196	0.0067	0.0127	0.01272	0.00559	0.00675	0.03396	0.01867	0.00992		3348.7
0.02052	0.01355	0.01999	0.02132	0.01388	0.01933	0.03492	0.00954	0.01695	0.02483	0.00743	0.01905	0.02438	0.02354	0.02968	0.01221	0.03352	0.01751	0.01197	0.00671	0.01272	0.0128	0.0056	0.00677	0.0341	0.01873	0.00998		3347.73
0.02064	0.01362	0.02014	0.02146	0.01396	0.01948	0.035	0.00955	0.01699	0.02517	0.00745	0.01915	0.02439	0.02372	0.02981	0.01227	0.03364	0.01767	0.01199	0.00673	0.01273	0.01287	0.00561	0.00678	0.03424	0.0188	0.01003		3346.77
0.0207	0.01363	0.02025	0.02158	0.01395	0.01958	0.03507	0.00956	0.01703	0.02544	0.00746	0.01922	0.02439	0.02384	0.0299	0.01233	0.03375	0.01778	0.01201	0.00675	0.01275	0.01291	0.00564	0.00679	0.03438	0.01886	0.01008		3345.8
0.02068	0.01359	0.02031	0.02165	0.01392	0.01963	0.03516	0.00958	0.01706	0.02552	0.00747	0.01924	0.02447	0.02391	0.02996	0.0124	0.03382	0.01785	0.01202	0.00678	0.01276	0.01293	0.00569	0.00681	0.03453	0.01893	0.01013		3344.84
0.02063	0.01355	0.0203	0.02168	0.01392	0.0196	0.03524	0.00961	0.01709	0.02532	0.00747	0.01922	0.02463	0.02397	0.02998	0.01242	0.03374	0.01787	0.01204	0.0068	0.01277	0.01294	0.00576	0.00683	0.03467	0.019	0.01018		3343.88
0.02068	0.01358	0.02029	0.02174	0.01398	0.01958	0.03533	0.00963	0.01712	0.02526	0.00748	0.01925	0.02473	0.02406	0.03	0.01242	0.03364	0.01789	0.01205	0.00682	0.01279	0.01296	0.00584	0.00684	0.03482	0.01908	0.01024		3342.91
0.02092	0.01369	0.02036	0.02187	0.01415	0.01969	0.03542	0.00966	0.01715	0.02558	0.00748	0.01935	0.02471	0.0242	0.0301	0.01245	0.03372	0.01803	0.01207	0.00685	0.0128	0.01301	0.00592	0.00686	0.03497	0.01915	0.0103		3341.95
0.02115	0.01379	0.02045	0.022	0.0143	0.01989	0.03551	0.00968	0.01718	0.02591	0.00749	0.01943	0.02466	0.02436	0.03023	0.01252	0.0339	0.0182	0.01209	0.00688	0.01281	0.01306	0.00598	0.00688	0.03512	0.01923	0.01037		3340.98
0.02123	0.01382	0.02048	0.02205	0.01434	0.02	0.03561	0.00971	0.01721	0.02582	0.00749	0.01944	0.02472	0.02445	0.03029	0.01256	0.03399	0.01824	0.0121	0.0069	0.01283	0.01308	0.00604	0.0069	0.03528	0.01931	0.01043		3340.02
0.02124	0.01382	0.02049	0.02207	0.01438	0.02001	0.03571	0.00973	0.01724	0.02543	0.0075	0.01943	0.02488	0.02449	0.0303	0.01257	0.03401	0.01822	0.01212	0.00693	0.01284	0.01309	0.00608	0.00692	0.03543	0.01939	0.01049		3339.06
0.02137	0.01391	0.02052	0.02215	0.01468	0.02007	0.03582	0.00976	0.01728	0.02527	0.0075	0.01947	0.02505	0.02458	0.03029	0.0126	0.03399	0.0183	0.01213	0.00695	0.01286	0.0131	0.00612	0.00694	0.03559	0.01947	0.01055		3338.09
0.02165	0.01408	0.02057	0.02233	0.01514	0.02016	0.03592	0.00978	0.01731	0.02558	0.00751	0.01955	0.02522	0.02481	0.03032	0.0127	0.03401	0.01849	0.01215	0.00698	0.01287	0.01312	0.00616	0.00696	0.03575	0.01955	0.01061		3337.13
0.02191	0.0142	0.02067	0.02253	0.01536	0.02023	0.03604	0.00981	0.01736	0.02598	0.00751	0.01969	0.02539	0.02512	0.03047	0.01284	0.03419	0.01873	0.01217	0.007	0.01288	0.01319	0.00621	0.00697	0.03591	0.01963	0.01067		3336.16
0.02208	0.01428	0.02086	0.02274	0.01536	0.02036	0.03615	0.00983	0.01741	0.02614	0.00752	0.01985	0.02554	0.02537	0.03071	0.01298	0.0345	0.01896	0.01218	0.00703	0.01289	0.0133	0.00626	0.00699	0.03606	0.01972	0.01073		3335.2
0.02217	0.01433	0.02108	0.02291	0.01537	0.02056	0.03626	0.00986	0.01746	0.02624	0.00752	0.01999	0.02566	0.02555	0.03093	0.01309	0.03476	0.01914	0.0122	0.00705	0.01291	0.0134	0.00631	0.00702	0.03622	0.0198	0.01078		3334.23
0.02221	0.01434	0.02124	0.02303	0.01535	0.02074	0.03637	0.00988	0.01752	0.02634	0.00753	0.0201	0.02574	0.02567	0.03111	0.01315	0.03496	0.01927	0.01221	0.00707	0.01292	0.01347	0.00636	0.00704	0.03637	0.01987	0.01084		3333.27
0.02224	0.01432	0.02134	0.02311	0.01532	0.02089	0.03648	0.00991	0.01757	0.02631	0.00754	0.02017	0.0258	0.02576	0.03124	0.01322	0.03508	0.01939	0.01222	0.00709	0.01294	0.01353	0.0064	0.00707	0.03651	0.01995	0.01089		3332.31
0.02227	0.01432	0.0214	0.02319	0.01535	0.02102	0.03659	0.00993	0.01763	0.02617	0.00755	0.02023	0.02587	0.02586	0.03131	0.01328	0.03516	0.01949	0.01224	0.00712	0.01295	0.01358	0.00642	0.00709	0.03666	0.02002	0.01094		3331.34
0.02231	0.01435	0.02148	0.02327	0.01542	0.02112	0.0367	0.00995	0.01769	0.02596	0.00756	0.02026	0.02594	0.02595	0.03139	0.0133	0.03523	0.01959	0.01225	0.00714	0.01296	0.01363	0.00644	0.00711	0.0368	0.0201	0.011		3330.38
0.02241	0.0144	0.02157	0.02337	0.01548	0.02116	0.03681	0.00997	0.01774	0.02568	0.00757	0.02027	0.02597	0.02607	0.03149	0.01332	0.03531	0.01968	0.01226	0.00716	0.01298	0.01367	0.00644	0.00713	0.03694	0.02017	0.01105		3329.41
0.02256	0.01448	0.02161	0.02345	0.01557	0.02114	0.03692	0.01	0.0178	0.02558	0.00758	0.02026	0.02592	0.02617	0.03156	0.01335	0.0354	0.01975	0.01228	0.00718	0.01299	0.0137	0.00645	0.00716	0.03708	0.02025	0.0111		3328.45
0.0227	0.01454	0.02159	0.02348	0.01571	0.02108	0.03703	0.01002	0.01786	0.02589	0.00759	0.02022	0.02592	0.02619	0.03158	0.01338	0.03542	0.01976	0.01229	0.0072	0.01301	0.01371	0.00645	0.00719	0.03721	0.02032	0.01116		3327.48
0.02272	0.01454	0.0215	0.02342	0.01574	0.02101	0.03715	0.01005	0.01791	0.02641	0.0076	0.02014	0.02606	0.02614	0.03155	0.01335	0.03533	0.01972	0.01231	0.00722	0.01302	0.01368	0.00644	0.00722	0.03735	0.0204	0.0112		3326.52
0.02266	0.01453	0.02148	0.02341	0.0157	0.02107	0.03727	0.01007	0.01797	0.02678	0.00761	0.02012	0.02623	0.02614	0.03159	0.01334	0.0353	0.01973	0.01233	0.00724	0.01304	0.0137	0.00643	0.00725	0.03749	0.02048	0.01125		3325.56
0.02269	0.0146	0.02161	0.02354	0.01578	0.0213	0.03739	0.0101	0.01803	0.02678	0.00761	0.02021	0.02636	0.02627	0.03175	0.01343	0.03545	0.01991	0.01235	0.00727	0.01305	0.01377	0.00644	0.00728	0.03763	0.02056	0.01129		3324.59
0.02283	0.01472	0.0218	0.02374	0.01596	0.02155	0.03751	0.01012	0.01808	0.02653	0.00762	0.02036	0.02648	0.02646	0.03196	0.01358	0.0357	0.02014	0.01237	0.00729	0.01307	0.01387	0.00647	0.0073	0.03777	0.02065	0.01133		3323.63
0.02296	0.0148	0.02197	0.02389	0.01609	0.02174	0.03764	0.01014	0.01813	0.02634	0.00762	0.02048	0.02662	0.02662	0.03213	0.0137	0.03592	0.02031	0.01239	0.00731	0.01308	0.01394	0.00652	0.00733	0.0379	0.02073	0.01138		3322.66
0.02307	0.01484	0.02215	0.02401	0.01622	0.02193	0.03776	0.01018	0.01817	0.02633	0.00763	0.02058	0.02676	0.0268	0.03226	0.01377	0.03608	0.02045	0.01241	0.00734	0.01309	0.01401	0.00657	0.00735	0.03804	0.02081	0.01143		3321.7
0.02316	0.0149	0.02231	0.02412	0.01639	0.02212	0.03787	0.01021	0.0182	0.02645	0.00763	0.02068	0.02691	0.02694	0.03239	0.01383	0.0362	0.02058	0.01243	0.00736	0.0131	0.01408	0.0066	0.00738	0.03816	0.02088	0.01148		3320.74
0.02321	0.015	0.0224	0.0242	0.01653	0.02222	0.03798	0.01025	0.01823	0.0267	0.00763	0.02074	0.02704	0.02701	0.03252	0.0139	0.0363	0.02071	0.01245	0.00738	0.01311	0.01413	0.00665	0.00741	0.03829	0.02096	0.01153		3319.77
0.02324	0.01504	0.02247	0.02428	0.01662	0.02223	0.03808	0.01028	0.01825	0.02708	0.00762	0.02077	0.02711	0.02707	0.03265	0.01399	0.03641	0.02081	0.01247	0.00741	0.01312	0.01418	0.00671	0.00744	0.03841	0.02103	0.01157		3318.81
0.02327	0.01502	0.02257	0.02435	0.0167	0.02228	0.03817	0.01031	0.01826	0.02734	0.00762	0.02082	0.02714	0.02716	0.03276	0.01407	0.03651	0.02088	0.01249	0.00743	0.01312	0.01422	0.00678	0.00747	0.03852	0.0211	0.01162		3317.84
0.02331	0.01501	0.0227	0.0244	0.01677	0.02239	0.03826	0.01033	0.01826	0.02734	0.00762	0.0209	0.02718	0.02727	0.03284	0.01409	0.03659	0.02095	0.01251	0.00745	0.01313	0.01425	0.00685	0.00749	0.03863	0.02116	0.01165		3316.88
0.02337	0.01505	0.02281	0.02444	0.01682	0.02249	0.03835	0.01036	0.01826	0.02731	0.00761	0.02097	0.02725	0.02734	0.03294	0.01411	0.03668	0.02105	0.01253	0.00747	0.01313	0.01429	0.0069	0.00751	0.03873	0.02122	0.01168		3315.91
0.0235	0.01511	0.02285	0.02448	0.01694	0.02255	0.03842	0.01037	0.01826	0.02741	0.00761	0.02099	0.02731	0.02736	0.03307	0.01416	0.03679	0.02117	0.01255	0.00748	0.01313	0.01433	0.00696	0.00752	0.03882	0.02127	0.0117		3314.95
0.02366	0.01519	0.02283	0.02454	0.01722	0.02261	0.0385	0.01037	0.01826	0.02737	0.00761	0.02098	0.02736	0.02738	0.03317	0.01423	0.0369	0.0213	0.01256	0.0075	0.01314	0.01436	0.007	0.00752	0.03891	0.02132	0.01171		3313.99
0.02373	0.01522	0.02283	0.02459	0.01746	0.0227	0.03857	0.01037	0.01827	0.02719	0.0076	0.02099	0.02739	0.0274	0.03322	0.0143	0.03701	0.02143	0.01257	0.00752	0.01314	0.01439	0.00704	0.00752	0.039	0.02137	0.01171		3313.02
0.0237	0.01519	0.02287	0.02461	0.01748	0.02281	0.03863	0.01037	0.01827	0.02736	0.0076	0.02099	0.02737	0.0274	0.03328	0.01432	0.03711	0.02151	0.01258	0.00753	0.01314	0.01443	0.00708	0.00753	0.03908	0.02142	0.01172		3312.06
0.02366	0.01515	0.02288	0.02458	0.01739	0.02291	0.03869	0.01038	0.01828	0.02777	0.0076	0.02095	0.02731	0.02734	0.03331	0.01429	0.0371	0.02151	0.01259	0.00754	0.01314	0.01444	0.00711	0.00753	0.03915	0.02146	0.01172		3311.09
0.02362	0.01517	0.02278	0.02451	0.01741	0.02291	0.03875	0.01038	0.01829	0.02779	0.0076	0.02088	0.02726	0.02728	0.03323	0.0142	0.03686	0.0214	0.0126	0.00756	0.01315	0.0144	0.00713	0.00753	0.03922	0.0215	0.01174		3310.13
0.0236	0.01522	0.02262	0.02444	0.01755	0.02279	0.03881	0.01039	0.0183	0.02735	0.0076	0.02084	0.02729	0.02724	0.03311	0.0141	0.03659	0.02127	0.01261	0.00757	0.01315	0.01434	0.00713	0.00754	0.03929	0.02154	0.01176		3309.16
0.02353	0.01517	0.02257	0.02441	0.01751	0.02271	0.03887	0.01041	0.01832	0.02704	0.0076	0.02085	0.02741	0.02726	0.03313	0.01405	0.03657	0.02125	0.01262	0.00758	0.01316	0.01434	0.00713	0.00755	0.03936	0.02158	0.01178		3308.2
0.02338	0.01502	0.02271	0.02439	0.01723	0.02272	0.03893	0.01044	0.01834	0.02716	0.0076	0.02088	0.02752	0.02728	0.0333	0.01405	0.03678	0.0213	0.01263	0.0076	0.01317	0.01441	0.00715	0.00757	0.03943	0.02162	0.0118		3307.24
0.02325	0.01493	0.02291	0.02439	0.01703	0.02275	0.039	0.01046	0.01837	0.02751	0.0076	0.02092	0.0276	0.02725	0.03347	0.01406	0.03695	0.02136	0.01264	0.00761	0.01318	0.01447	0.00716	0.00758	0.0395	0.02167	0.01183		3306.27
0.02323	0.01497	0.02306	0.02443	0.01708	0.02279	0.03908	0.01048	0.01839	0.02791	0.00761	0.02099	0.02775	0.02724	0.03359	0.0141	0.03702	0.02144	0.01265	0.00762	0.01319	0.01452	0.00716	0.0076	0.03958	0.02172	0.01185		3305.31
0.02337	0.01513	0.02315	0.02451	0.01729	0.02288	0.03916	0.01051	0.01842	0.02805	0.00761	0.02107	0.028	0.02733	0.03372	0.01422	0.03713	0.02163	0.01267	0.00763	0.0132	0.01457	0.00715	0.00762	0.03966	0.02177	0.01188		3304.34
0.02361	0.0153	0.02326	0.02465	0.01762	0.023	0.03925	0.01053	0.01846	0.02796	0.00762	0.02115	0.02824	0.02751	0.03395	0.01441	0.03739	0.02196	0.01268	0.00765	0.01321	0.01466	0.00713	0.00763	0.03974	0.02183	0.0119		3303.38
0.02384	0.01542	0.02347	0.02483	0.01792	0.02322	0.03935	0.01055	0.01849	0.0281	0.00762	0.02123	0.02839	0.0277	0.03423	0.01457	0.03773	0.02232	0.0127	0.00766	0.01322	0.01477	0.00714	0.00764	0.03982	0.02189	0.01193		3302.42
0.02401	0.01548	0.02372	0.02498	0.01811	0.02353	0.03945	0.01057	0.01852	0.02835	0.00762	0.02133	0.02847	0.02783	0.03447	0.01469	0.03801	0.02258	0.01272	0.00768	0.01323	0.01485	0.00716	0.00765	0.03991	0.02195	0.01195		3301.45
0.02409	0.01554	0.0239	0.02507	0.01826	0.02379	0.03956	0.01058	0.01855	0.02835	0.00763	0.02143	0.02847	0.0279	0.03463	0.01477	0.03814	0.02271	0.01275	0.00769	0.01325	0.0149	0.0072	0.00766	0.03999	0.02201	0.01197		3300.49
0.02412	0.01559	0.024	0.02511	0.01838	0.02392	0.03966	0.01059	0.01857	0.02825	0.00763	0.02149	0.02841	0.02792	0.03471	0.01481	0.03816	0.02278	0.01277	0.00771	0.01326	0.01493	0.00724	0.00767	0.04007	0.02208	0.012		3299.52
0.02415	0.01563	0.02397	0.02512	0.01853	0.02392	0.03975	0.01061	0.01859	0.02826	0.00764	0.02147	0.02833	0.02789	0.03471	0.01482	0.03809	0.02281	0.01279	0.00772	0.01327	0.01494	0.00729	0.00769	0.04015	0.02214	0.01203		3298.56
0.0241	0.01558	0.02381	0.02505	0.01856	0.02382	0.03985	0.01064	0.01861	0.02844	0.00764	0.02135	0.02831	0.02781	0.03466	0.01478	0.03797	0.02277	0.01281	0.00774	0.01329	0.01491	0.00736	0.00771	0.04023	0.0222	0.01205		3297.59
0.02393	0.01545	0.02368	0.02493	0.01835	0.02368	0.03994	0.01066	0.01863	0.02843	0.00765	0.02125	0.02839	0.02772	0.03466	0.01474	0.03792	0.02271	0.01283	0.00775	0.0133	0.0149	0.00743	0.00774	0.04031	0.02226	0.01208		3296.63
0.02382	0.01535	0.0237	0.02486	0.01819	0.02362	0.04004	0.01068	0.01865	0.02798	0.00766	0.02125	0.02848	0.02765	0.03474	0.01473	0.03792	0.02271	0.01285	0.00776	0.01331	0.01491	0.0075	0.00777	0.04039	0.02232	0.0121		3295.67
0.02388	0.01537	0.02379	0.02488	0.01829	0.02368	0.04014	0.01069	0.01867	0.02756	0.00766	0.02131	0.02855	0.02763	0.03481	0.01476	0.03793	0.02278	0.01287	0.00778	0.01332	0.01493	0.00755	0.0078	0.04047	0.02238	0.01212		3294.7
0.02404	0.01548	0.02384	0.02492	0.01855	0.02377	0.04024	0.0107	0.01869	0.02756	0.00767	0.02136	0.0286	0.02765	0.03484	0.0148	0.03794	0.02286	0.01289	0.00779	0.01334	0.01495	0.00759	0.00782	0.04055	0.02244	0.01214		3293.74
0.02417	0.01557	0.02383	0.02493	0.01882	0.02382	0.04035	0.01072	0.01872	0.02772	0.00768	0.02133	0.02872	0.02766	0.03482	0.01478	0.03791	0.02286	0.01291	0.0078	0.01335	0.01493	0.00762	0.00785	0.04064	0.0225	0.01215		3292.77
0.02419	0.01558	0.02387	0.02493	0.01895	0.02386	0.04046	0.01073	0.01875	0.02776	0.00768	0.02132	0.02894	0.02769	0.03487	0.01477	0.03794	0.02287	0.01293	0.00782	0.01336	0.01494	0.00764	0.00787	0.04072	0.02256	0.01216		3291.81
0.02416	0.01562	0.02407	0.02503	0.019	0.02399	0.04057	0.01075	0.01879	0.02774	0.00769	0.02141	0.02917	0.0278	0.03511	0.01488	0.03817	0.02306	0.01295	0.00783	0.01337	0.01503	0.00766	0.0079	0.04081	0.02263	0.01217		3290.84
0.02424	0.01578	0.02436	0.02521	0.01917	0.02426	0.04068	0.01077	0.01883	0.02779	0.0077	0.02158	0.02932	0.02795	0.03542	0.01507	0.03847	0.02338	0.01297	0.00784	0.01338	0.01515	0.00769	0.00793	0.04089	0.02269	0.01218		3289.88
0.02441	0.01592	0.02462	0.02538	0.0195	0.02455	0.04078	0.0108	0.01886	0.02801	0.0077	0.02174	0.0294	0.02807	0.03564	0.01518	0.03865	0.02362	0.01299	0.00786	0.01338	0.01523	0.0077	0.00797	0.04097	0.02275	0.0122		3288.92
0.0245	0.01593	0.02479	0.02546	0.01974	0.02472	0.04087	0.01083	0.0189	0.02833	0.00771	0.02186	0.02945	0.02815	0.03579	0.01522	0.03878	0.02375	0.01301	0.00787	0.01339	0.01528	0.0077	0.00801	0.04104	0.02281	0.01223		3287.95
0.02448	0.01587	0.02487	0.02548	0.01977	0.02479	0.04096	0.01086	0.01892	0.02859	0.00771	0.02195	0.02946	0.02817	0.03592	0.01524	0.03888	0.02381	0.01303	0.00788	0.01339	0.01532	0.00772	0.00804	0.04111	0.02286	0.01225		3286.99
0.02448	0.01585	0.02489	0.02548	0.01972	0.02485	0.04103	0.01089	0.01894	0.02878	0.00771	0.02195	0.02951	0.02815	0.03599	0.01524	0.03889	0.02385	0.01304	0.00789	0.0134	0.01534	0.00774	0.00807	0.04116	0.02291	0.01228		3286.02
0.02449	0.0159	0.0249	0.02547	0.01969	0.02492	0.04109	0.01092	0.01896	0.02901	0.00771	0.02189	0.02958	0.02813	0.03599	0.01523	0.03886	0.02388	0.01305	0.00789	0.0134	0.01535	0.00778	0.0081	0.0412	0.02295	0.01229		3285.06
0.02451	0.01599	0.02494	0.02549	0.01979	0.025	0.04113	0.01095	0.01896	0.02903	0.00771	0.02188	0.0296	0.02812	0.036	0.01522	0.03884	0.02393	0.01306	0.0079	0.0134	0.01534	0.00784	0.00812	0.04123	0.02299	0.01231		3284.1
0.02452	0.01606	0.02501	0.02552	0.01995	0.02505	0.04117	0.01097	0.01895	0.02865	0.0077	0.02192	0.02954	0.02813	0.03606	0.01525	0.03885	0.02398	0.01307	0.0079	0.01339	0.01535	0.0079	0.00813	0.04125	0.02302	0.01231		3283.13
0.02448	0.01606	0.02506	0.0255	0.01999	0.02508	0.04118	0.01099	0.01894	0.02821	0.0077	0.02193	0.02952	0.0281	0.03614	0.01527	0.03888	0.024	0.01307	0.00791	0.01339	0.01537	0.00795	0.00814	0.04126	0.02304	0.01231		3282.17
0.02441	0.01602	0.02506	0.02543	0.01994	0.0251	0.04119	0.011	0.01891	0.02814	0.00769	0.02193	0.0296	0.02801	0.03619	0.01524	0.03889	0.024	0.01307	0.00791	0.01338	0.01538	0.00799	0.00814	0.04125	0.02306	0.0123		3281.2
0.0244	0.01599	0.02506	0.02539	0.01995	0.02514	0.04117	0.01099	0.01888	0.02819	0.00769	0.02198	0.0297	0.02797	0.03624	0.0152	0.03891	0.02403	0.01307	0.0079	0.01337	0.01539	0.00803	0.00813	0.04124	0.02307	0.01228		3280.24
0.0244	0.01597	0.02513	0.0254	0.01995	0.02518	0.04115	0.01097	0.01884	0.02816	0.00768	0.02206	0.02971	0.028	0.0363	0.01519	0.03894	0.02406	0.01306	0.0079	0.01336	0.0154	0.00805	0.0081	0.04121	0.02307	0.01225		3279.27
0.02438	0.01596	0.02518	0.02543	0.01995	0.02516	0.04111	0.01095	0.0188	0.02817	0.00767	0.02208	0.02956	0.02802	0.03632	0.01521	0.03889	0.02405	0.01305	0.00789	0.01335	0.0154	0.00806	0.00808	0.04117	0.02306	0.01221		3278.31
0.02441	0.01603	0.02508	0.02538	0.02012	0.02508	0.04106	0.01092	0.01875	0.02803	0.00766	0.02197	0.02939	0.02796	0.03624	0.01518	0.03872	0.02399	0.01304	0.00788	0.01333	0.01536	0.00806	0.00805	0.04113	0.02305	0.01218		3277.35
0.02444	0.01604	0.02485	0.02523	0.02022	0.02493	0.041	0.01089	0.01871	0.0278	0.00765	0.02176	0.02937	0.02781	0.03612	0.01507	0.03854	0.02386	0.01303	0.00787	0.01332	0.0153	0.00805	0.00804	0.04107	0.02304	0.01215		3276.38
0.02435	0.01595	0.02466	0.02506	0.02006	0.02475	0.04094	0.01087	0.01868	0.02787	0.00765	0.02158	0.02941	0.02761	0.03606	0.01493	0.03845	0.02368	0.01302	0.00786	0.01331	0.01526	0.00805	0.00803	0.04102	0.02302	0.01213		3275.42
0.02437	0.01593	0.02461	0.02502	0.02004	0.02468	0.04089	0.01086	0.01865	0.02803	0.00764	0.02153	0.02932	0.02751	0.03606	0.01489	0.03838	0.02363	0.013	0.00785	0.0133	0.01524	0.00803	0.00803	0.04097	0.023	0.01211		3274.45
0.02445	0.01592	0.02463	0.02504	0.02009	0.02468	0.04084	0.01085	0.01864	0.02807	0.00764	0.02156	0.02917	0.02748	0.03608	0.0149	0.03833	0.02364	0.01299	0.00784	0.01328	0.01523	0.008	0.00802	0.04091	0.02298	0.01209		3273.49
0.02428	0.01574	0.02463	0.02493	0.01975	0.02465	0.04079	0.01084	0.01864	0.02793	0.00763	0.02154	0.02907	0.02739	0.03609	0.01479	0.03832	0.0235	0.01297	0.00782	0.01327	0.01522	0.00796	0.00802	0.04086	0.02297	0.01207		3272.52
0.02398	0.01557	0.02457	0.02475	0.01932	0.02455	0.04076	0.01084	0.01864	0.02768	0.00763	0.02149	0.0291	0.02726	0.03602	0.01459	0.03826	0.02325	0.01296	0.00781	0.01326	0.01519	0.00792	0.00801	0.04081	0.02295	0.01205		3271.56
0.02379	0.01553	0.02453	0.02465	0.01915	0.02437	0.04073	0.01084	0.01865	0.02773	0.00763	0.02145	0.02923	0.02719	0.03598	0.01448	0.03819	0.02311	0.01295	0.0078	0.01325	0.01517	0.00788	0.00802	0.04077	0.02294	0.01204		3270.6
0.02377	0.0156	0.02461	0.02469	0.01921	0.02429	0.04071	0.01084	0.01867	0.02804	0.00763	0.02147	0.02939	0.02724	0.03607	0.01453	0.03827	0.02321	0.01294	0.00779	0.01324	0.0152	0.00784	0.00803	0.04073	0.02294	0.01203		3269.63
0.02387	0.01571	0.02478	0.02484	0.01944	0.02444	0.0407	0.01085	0.01869	0.02833	0.00763	0.02156	0.02949	0.02737	0.03628	0.01469	0.03846	0.02346	0.01294	0.00778	0.01323	0.01528	0.0078	0.00805	0.04069	0.02293	0.01202		3268.67
0.02398	0.01578	0.02494	0.02499	0.01968	0.02474	0.04069	0.01086	0.01871	0.02858	0.00763	0.02168	0.02953	0.0275	0.03646	0.01483	0.03864	0.02367	0.01293	0.00777	0.01322	0.01534	0.00776	0.00806	0.04066	0.02294	0.01201		3267.7
0.02407	0.0158	0.02503	0.02507	0.01984	0.02501	0.04069	0.01086	0.01872	0.02862	0.00763	0.02179	0.02953	0.02759	0.03654	0.01489	0.03868	0.02373	0.01293	0.00776	0.01321	0.01535	0.00772	0.00808	0.04063	0.02294	0.012		3266.74
0.02418	0.01582	0.02509	0.0251	0.01992	0.02514	0.04068	0.01086	0.01874	0.02836	0.00763	0.02184	0.02948	0.02764	0.03653	0.01487	0.03863	0.02367	0.01292	0.00775	0.0132	0.01533	0.00767	0.00809	0.04059	0.02295	0.01199		3265.78
0.02424	0.01582	0.02511	0.02508	0.01989	0.02509	0.04067	0.01085	0.01875	0.02826	0.00763	0.02185	0.02945	0.02766	0.03651	0.01481	0.03859	0.02359	0.01292	0.00774	0.01319	0.01531	0.00765	0.00809	0.04054	0.02295	0.01198		3264.81
0.02421	0.0158	0.0251	0.02503	0.01982	0.02504	0.04065	0.01084	0.01875	0.02855	0.00762	0.02181	0.02946	0.02765	0.0365	0.01476	0.03855	0.02354	0.01291	0.00772	0.01318	0.0153	0.00767	0.00809	0.04049	0.02294	0.01196		3263.85
0.02412	0.01577	0.02506	0.02499	0.01979	0.02508	0.04061	0.01084	0.01874	0.02881	0.00762	0.02174	0.02944	0.0276	0.0365	0.01471	0.03848	0.02349	0.0129	0.00771	0.01317	0.01529	0.00771	0.00808	0.04043	0.02293	0.01194		3262.88
0.02407	0.01575	0.02502	0.02494	0.01982	0.02508	0.04057	0.01083	0.01872	0.02886	0.00761	0.0217	0.02938	0.02753	0.03647	0.01464	0.03839	0.02343	0.01289	0.0077	0.01316	0.01526	0.00775	0.00807	0.04036	0.02292	0.01192		3261.92
0.02405	0.01578	0.025	0.02488	0.01987	0.02497	0.04052	0.01083	0.01869	0.02882	0.0076	0.0217	0.02931	0.02746	0.03641	0.01457	0.03829	0.02334	0.01288	0.00768	0.01314	0.01523	0.00781	0.00807	0.04028	0.0229	0.0119		3260.95
0.024	0.01578	0.02496	0.02482	0.01981	0.0249	0.04045	0.01083	0.01865	0.02864	0.00759	0.02169	0.02921	0.02739	0.03634	0.01454	0.0382	0.02324	0.01286	0.00766	0.01312	0.01521	0.00786	0.00806	0.04019	0.02287	0.01188		3259.99
0.02388	0.01575	0.02489	0.02476	0.01966	0.02486	0.04037	0.01082	0.0186	0.0284	0.00757	0.02164	0.02902	0.02731	0.03631	0.01449	0.03814	0.02315	0.01285	0.00764	0.0131	0.01519	0.00786	0.00804	0.04009	0.02284	0.01185		3259.03
0.02375	0.01573	0.02476	0.02467	0.01958	0.02476	0.04027	0.01079	0.01854	0.02834	0.00756	0.02155	0.02879	0.02719	0.03625	0.0144	0.03802	0.02303	0.01282	0.00762	0.01308	0.01514	0.00784	0.00802	0.03998	0.0228	0.01182		3258.06
0.02359	0.01561	0.02453	0.02448	0.01942	0.02452	0.04017	0.01076	0.01848	0.02833	0.00754	0.02138	0.02872	0.02699	0.03611	0.01424	0.0378	0.02281	0.0128	0.00759	0.01305	0.01506	0.00778	0.00799	0.03986	0.02275	0.01177		3257.1
0.02341	0.01543	0.02428	0.02425	0.01914	0.02421	0.04007	0.01072	0.01841	0.028	0.00753	0.0212	0.02882	0.02673	0.0359	0.01408	0.03757	0.02252	0.01278	0.00757	0.01303	0.01498	0.00773	0.00795	0.03974	0.02271	0.01173		3256.13
0.02343	0.01538	0.02418	0.02417	0.01916	0.02409	0.03995	0.01069	0.01834	0.02752	0.00751	0.02114	0.02887	0.0266	0.03574	0.01403	0.03738	0.02235	0.01275	0.00755	0.013	0.01492	0.0077	0.00791	0.03962	0.02266	0.01168		3255.17
0.02365	0.01548	0.02426	0.02427	0.01947	0.02422	0.03984	0.01065	0.01828	0.02741	0.0075	0.02122	0.02881	0.0267	0.03572	0.01407	0.03733	0.02238	0.01272	0.00752	0.01297	0.01492	0.0077	0.00788	0.0395	0.02261	0.01163		3254.2
0.02373	0.01551	0.02438	0.02433	0.01944	0.02434	0.03973	0.01061	0.01822	0.02772	0.00748	0.02131	0.02873	0.02684	0.03582	0.01407	0.03745	0.02245	0.0127	0.0075	0.01295	0.01495	0.0077	0.00785	0.03939	0.02255	0.01159		3253.24
0.02364	0.01542	0.02446	0.02431	0.01912	0.02433	0.03962	0.01058	0.01817	0.02802	0.00746	0.02134	0.02867	0.02689	0.03591	0.01401	0.03755	0.02242	0.01267	0.00748	0.01292	0.01498	0.00769	0.00782	0.03927	0.0225	0.01154		3252.28
0.02354	0.01534	0.02443	0.02426	0.01893	0.02426	0.03951	0.01056	0.01812	0.0281	0.00745	0.02132	0.02856	0.02686	0.03589	0.01394	0.0375	0.02233	0.01264	0.00746	0.01289	0.01496	0.00767	0.00779	0.03916	0.02245	0.0115		3251.31
0.02345	0.01529	0.02431	0.02416	0.01879	0.02416	0.0394	0.01053	0.01807	0.02803	0.00744	0.02128	0.02834	0.02677	0.03581	0.01386	0.03738	0.02223	0.01261	0.00744	0.01286	0.01491	0.00764	0.00777	0.03904	0.0224	0.01147		3250.35
0.02329	0.01523	0.02415	0.024	0.01854	0.02397	0.0393	0.01052	0.01802	0.02768	0.00743	0.02117	0.0281	0.02658	0.03572	0.01374	0.03723	0.02209	0.01258	0.00741	0.01283	0.01485	0.00762	0.00775	0.03893	0.02235	0.01143		3249.38
0.02305	0.0151	0.02392	0.02378	0.0182	0.02366	0.03919	0.0105	0.01798	0.02715	0.00741	0.02097	0.02801	0.0263	0.03556	0.01357	0.03704	0.02184	0.01255	0.00739	0.01281	0.01477	0.00759	0.00774	0.03882	0.0223	0.0114		3248.42
0.02285	0.01495	0.02369	0.02358	0.01796	0.02335	0.0391	0.01049	0.01793	0.02695	0.0074	0.02079	0.02807	0.02604	0.03534	0.01338	0.03684	0.02153	0.01253	0.00737	0.01278	0.01467	0.00757	0.00772	0.03871	0.02225	0.01138		3247.46
0.02287	0.01496	0.02353	0.02353	0.01812	0.02326	0.039	0.01048	0.01789	0.027	0.00739	0.02075	0.02816	0.02595	0.03512	0.0133	0.03662	0.02136	0.0125	0.00735	0.01276	0.01459	0.00755	0.00771	0.03861	0.02221	0.01135		3246.49
0.02315	0.01514	0.02347	0.02361	0.01863	0.02333	0.03892	0.01047	0.01784	0.0269	0.00739	0.0208	0.0282	0.02607	0.03496	0.01332	0.03639	0.02133	0.01247	0.00733	0.01273	0.01453	0.00753	0.0077	0.03852	0.02217	0.01133		3245.53
0.02337	0.01525	0.02353	0.0237	0.01886	0.02344	0.03883	0.01045	0.01781	0.02692	0.00738	0.02088	0.02818	0.02626	0.03493	0.01335	0.0363	0.02136	0.01244	0.00731	0.01271	0.01452	0.00751	0.00768	0.03842	0.02214	0.01131		3244.56
0.02333	0.01521	0.0237	0.02374	0.01859	0.02355	0.03875	0.01042	0.01778	0.02716	0.00737	0.02095	0.02813	0.02635	0.03505	0.01335	0.03645	0.0214	0.01242	0.00729	0.01269	0.01457	0.00747	0.00766	0.03833	0.02211	0.01127		3243.6
0.02318	0.01512	0.02383	0.02372	0.0183	0.02364	0.03866	0.01039	0.01775	0.02719	0.00736	0.02096	0.0281	0.02631	0.03514	0.01333	0.03661	0.02141	0.01239	0.00727	0.01266	0.0146	0.00743	0.00763	0.03824	0.02207	0.01122		3242.63
0.02312	0.01507	0.02384	0.02368	0.01825	0.02361	0.03857	0.01035	0.01772	0.02702	0.00735	0.02091	0.02808	0.02626	0.03512	0.01326	0.0366	0.02134	0.01236	0.00725	0.01264	0.01456	0.00741	0.00759	0.03814	0.02204	0.01118		3241.67
0.0231	0.01504	0.02379	0.02363	0.01829	0.02348	0.03848	0.01032	0.01769	0.02715	0.00734	0.02086	0.02801	0.02622	0.03504	0.0132	0.03645	0.02124	0.01234	0.00723	0.01262	0.01451	0.0074	0.00755	0.03804	0.022	0.01114		3240.71
0.02306	0.01502	0.0237	0.02357	0.01832	0.02338	0.03839	0.01029	0.01766	0.02767	0.00734	0.02085	0.02793	0.0262	0.03497	0.01314	0.03631	0.02116	0.01231	0.00721	0.0126	0.01449	0.00737	0.00751	0.03794	0.02197	0.0111		3239.74
0.023	0.01498	0.02361	0.0235	0.01826	0.02338	0.03829	0.01027	0.01762	0.02813	0.00733	0.02083	0.02784	0.02614	0.03491	0.0131	0.03624	0.02107	0.01228	0.0072	0.01258	0.01447	0.00734	0.00749	0.03784	0.02193	0.01107		3238.78
0.02297	0.01497	0.02351	0.02343	0.01819	0.02339	0.0382	0.01025	0.01759	0.02801	0.00732	0.02077	0.02767	0.02605	0.03481	0.01309	0.03616	0.02097	0.01225	0.00718	0.01256	0.01444	0.00731	0.00747	0.03775	0.02189	0.01104		3237.81
0.02294	0.01496	0.02337	0.02334	0.01809	0.02328	0.0381	0.01024	0.01755	0.02749	0.00731	0.0207	0.02745	0.02595	0.03465	0.01304	0.036	0.02084	0.01223	0.00717	0.01254	0.01437	0.00729	0.00746	0.03765	0.02186	0.01101		3236.85
0.02279	0.01485	0.02318	0.02318	0.01779	0.02305	0.03801	0.01021	0.01751	0.02718	0.0073	0.02059	0.02727	0.02578	0.03449	0.0129	0.0358	0.02063	0.0122	0.00715	0.01253	0.0143	0.00726	0.00744	0.03755	0.02182	0.01099		3235.89
0.02256	0.0146	0.02298	0.02297	0.01741	0.02282	0.03792	0.01019	0.01748	0.02716	0.00728	0.02042	0.02722	0.02551	0.03428	0.01271	0.03559	0.02038	0.01218	0.00714	0.01251	0.01421	0.00721	0.00742	0.03746	0.02179	0.01095		3234.92
0.0224	0.01442	0.02279	0.02279	0.01723	0.02263	0.03784	0.01016	0.01745	0.02724	0.00727	0.02027	0.02729	0.0253	0.03404	0.01253	0.03535	0.02013	0.01215	0.00713	0.01249	0.01412	0.00716	0.0074	0.03737	0.02176	0.01092		3233.96
0.02238	0.01441	0.02271	0.02272	0.0173	0.02254	0.03776	0.01014	0.01742	0.02729	0.00726	0.02021	0.02739	0.02524	0.03391	0.01244	0.03521	0.02003	0.01213	0.00712	0.01247	0.01406	0.00714	0.00738	0.03729	0.02173	0.01089		3232.99
0.02245	0.0145	0.02278	0.02277	0.01742	0.02257	0.03769	0.01012	0.0174	0.02717	0.00725	0.02025	0.02747	0.02532	0.03398	0.01249	0.03525	0.02012	0.01212	0.00711	0.01246	0.01407	0.00714	0.00736	0.03721	0.02171	0.01086		3232.03
0.02255	0.0146	0.02292	0.02286	0.01759	0.02267	0.03763	0.01011	0.01738	0.0269	0.00724	0.02036	0.0275	0.02546	0.03408	0.01261	0.03534	0.02025	0.0121	0.0071	0.01244	0.0141	0.00713	0.00735	0.03714	0.02169	0.01084		3231.06
0.02258	0.01467	0.023	0.02294	0.01778	0.02281	0.03757	0.0101	0.01736	0.02659	0.00723	0.02045	0.0275	0.02558	0.03408	0.01268	0.03533	0.02029	0.01208	0.00709	0.01242	0.01411	0.00713	0.00734	0.03708	0.02168	0.01081		3230.1
0.02254	0.01464	0.02303	0.02297	0.01782	0.02295	0.03751	0.01009	0.01733	0.02633	0.00721	0.02047	0.02749	0.02562	0.03404	0.01265	0.03529	0.02024	0.01207	0.00708	0.0124	0.01409	0.00714	0.00733	0.03701	0.02166	0.01079		3229.14
0.02252	0.0146	0.02306	0.02296	0.01775	0.02303	0.03745	0.01008	0.01731	0.02623	0.0072	0.02047	0.02744	0.0256	0.03398	0.01255	0.03524	0.02017	0.01205	0.00707	0.01239	0.01405	0.00716	0.00732	0.03694	0.02165	0.01077		3228.17
0.02252	0.01461	0.02306	0.02293	0.01764	0.02296	0.0374	0.01007	0.01728	0.02634	0.00719	0.02045	0.02738	0.02557	0.03391	0.01246	0.03517	0.0201	0.01204	0.00706	0.01237	0.01401	0.00717	0.00731	0.03687	0.02163	0.01075		3227.21
0.02247	0.01461	0.02306	0.02288	0.01744	0.02282	0.03734	0.01007	0.01725	0.02648	0.00718	0.02042	0.02735	0.02554	0.03387	0.01241	0.03515	0.02006	0.01202	0.00705	0.01235	0.01399	0.00717	0.00731	0.03681	0.02162	0.01074		3226.24
0.02237	0.01459	0.02306	0.02282	0.01728	0.02273	0.03729	0.01007	0.01721	0.02657	0.00716	0.0204	0.02734	0.02552	0.03384	0.0124	0.03516	0.02003	0.01201	0.00704	0.01233	0.01398	0.00717	0.0073	0.03674	0.0216	0.01072		3225.28
0.0223	0.01453	0.02303	0.02275	0.01725	0.0227	0.03723	0.01006	0.01717	0.02672	0.00715	0.02039	0.02733	0.02549	0.03378	0.01242	0.03511	0.01999	0.012	0.00702	0.01231	0.01396	0.00719	0.00729	0.03667	0.02159	0.0107		3224.31
0.02231	0.01446	0.02295	0.02269	0.01729	0.0227	0.03718	0.01005	0.01713	0.0267	0.00714	0.02038	0.02729	0.02543	0.03367	0.01243	0.03502	0.01994	0.01198	0.00701	0.01229	0.01392	0.00722	0.00728	0.0366	0.02158	0.01068		3223.35
0.02236	0.01444	0.02286	0.02265	0.01731	0.02271	0.03712	0.01004	0.01708	0.02643	0.00712	0.02035	0.02718	0.02537	0.03355	0.01241	0.03492	0.01989	0.01197	0.00699	0.01227	0.01387	0.00721	0.00727	0.03653	0.02157	0.01066		3222.39
0.02238	0.01447	0.02277	0.02261	0.01733	0.02271	0.03706	0.01003	0.01703	0.0263	0.00711	0.02029	0.02702	0.02533	0.03343	0.01237	0.03476	0.01982	0.01195	0.00698	0.01225	0.01381	0.00718	0.00725	0.03646	0.02155	0.01063		3221.42
0.02238	0.01447	0.02264	0.02254	0.01745	0.02261	0.037	0.01001	0.01699	0.02638	0.0071	0.0202	0.02694	0.02526	0.03325	0.01228	0.03451	0.01968	0.01194	0.00696	0.01222	0.01374	0.00716	0.00723	0.03638	0.02154	0.01059		3220.46
0.02231	0.01438	0.02248	0.02243	0.01748	0.02243	0.03694	0.00999	0.01694	0.02639	0.00709	0.02009	0.027	0.02513	0.03306	0.01214	0.0343	0.01952	0.01192	0.00694	0.0122	0.01366	0.00717	0.00721	0.0363	0.02152	0.01056		3219.49
0.02214	0.01426	0.02243	0.02234	0.01723	0.02224	0.03687	0.00998	0.0169	0.0263	0.00708	0.02007	0.02704	0.02502	0.03303	0.01206	0.03428	0.01943	0.01191	0.00692	0.01218	0.01364	0.00718	0.00718	0.03622	0.02149	0.01053		3218.53
0.02205	0.01419	0.02254	0.02234	0.01702	0.02216	0.0368	0.00996	0.01686	0.02632	0.00707	0.02014	0.02698	0.02501	0.03309	0.01209	0.03437	0.01943	0.01189	0.0069	0.01216	0.01366	0.00719	0.00717	0.03614	0.02147	0.0105		3217.57
0.02206	0.01417	0.0226	0.02235	0.01701	0.02215	0.03673	0.00995	0.01682	0.02639	0.00706	0.0202	0.0269	0.02501	0.03309	0.01213	0.03438	0.01942	0.01187	0.00688	0.01214	0.01366	0.00719	0.00715	0.03605	0.02144	0.01047		3216.6
0.02208	0.01416	0.0225	0.02228	0.01708	0.02219	0.03666	0.00993	0.01678	0.02631	0.00705	0.02017	0.02685	0.02495	0.03296	0.0121	0.03425	0.01938	0.01185	0.00686	0.01212	0.01361	0.00718	0.00714	0.03596	0.0214	0.01044		3215.64
0.02213	0.01422	0.02231	0.02219	0.01726	0.02219	0.03659	0.00992	0.01675	0.02616	0.00704	0.02006	0.02685	0.02487	0.03276	0.01203	0.034	0.01929	0.01183	0.00685	0.0121	0.01353	0.00717	0.00713	0.03587	0.02137	0.01041		3214.67
0.0222	0.01423	0.02225	0.02214	0.01734	0.02212	0.03651	0.0099	0.01672	0.02619	0.00703	0.01997	0.02687	0.02483	0.03265	0.01199	0.03387	0.01923	0.01181	0.00683	0.01208	0.01349	0.00715	0.00712	0.03578	0.02133	0.01039		3213.71
0.02217	0.01415	0.02234	0.02215	0.0171	0.0221	0.03644	0.00988	0.0167	0.02626	0.00703	0.01996	0.02686	0.0248	0.0327	0.01199	0.03395	0.0192	0.01178	0.00682	0.01206	0.0135	0.00711	0.0071	0.03569	0.02129	0.01036		3212.74
0.02208	0.01411	0.02239	0.02213	0.01682	0.02213	0.03637	0.00986	0.01668	0.0261	0.00702	0.01998	0.02681	0.02473	0.0327	0.01197	0.03399	0.01917	0.01176	0.0068	0.01205	0.01349	0.00706	0.00709	0.0356	0.02125	0.01033		3211.78
0.02204	0.01418	0.0223	0.02209	0.01684	0.02213	0.03631	0.00984	0.01666	0.02583	0.00702	0.01999	0.02674	0.02468	0.03255	0.01192	0.03384	0.01909	0.01174	0.00679	0.01203	0.01344	0.00698	0.00708	0.03551	0.02122	0.01031		3210.82
0.02204	0.01423	0.02218	0.02205	0.017	0.02208	0.03624	0.00982	0.01665	0.02576	0.00701	0.01995	0.02667	0.02467	0.03238	0.01188	0.03367	0.01901	0.01172	0.00678	0.01202	0.01338	0.0069	0.00706	0.03542	0.02118	0.01028		3209.85
0.02194	0.01412	0.02212	0.02198	0.01687	0.022	0.03618	0.0098	0.01663	0.02584	0.00701	0.01988	0.02659	0.0246	0.03231	0.01183	0.03364	0.01896	0.01169	0.00677	0.012	0.01337	0.00682	0.00705	0.03532	0.02114	0.01025		3208.89
0.02174	0.01394	0.0221	0.02188	0.01651	0.02189	0.03611	0.00978	0.01662	0.0259	0.007	0.0198	0.02654	0.02445	0.03229	0.01178	0.03367	0.01892	0.01167	0.00676	0.01199	0.01337	0.00679	0.00703	0.03523	0.02111	0.01023		3207.92
0.0216	0.01382	0.02206	0.02176	0.0162	0.02179	0.03605	0.00975	0.01661	0.02597	0.007	0.01972	0.02653	0.0243	0.03223	0.01173	0.03363	0.01885	0.01164	0.00675	0.01197	0.01335	0.00678	0.007	0.03513	0.02107	0.0102		3206.96
0.02154	0.01379	0.02202	0.02169	0.01601	0.02173	0.03598	0.00973	0.01659	0.02606	0.00699	0.01969	0.02654	0.02421	0.03215	0.01171	0.03359	0.01878	0.01162	0.00674	0.01196	0.0133	0.00677	0.00697	0.03503	0.02103	0.01017		3205.99
0.02152	0.01381	0.022	0.02167	0.01593	0.02169	0.03592	0.00972	0.01658	0.02615	0.00699	0.01971	0.02651	0.02419	0.0321	0.01169	0.03358	0.01876	0.01159	0.00673	0.01194	0.01327	0.00675	0.00695	0.03493	0.02099	0.01014		3205.03
0.02152	0.0138	0.02193	0.02162	0.01595	0.02162	0.03585	0.0097	0.01656	0.02627	0.00698	0.01969	0.02645	0.02414	0.03204	0.01164	0.03351	0.01871	0.01157	0.00672	0.01192	0.01325	0.00672	0.00692	0.03482	0.02095	0.01011		3204.07
0.02148	0.01374	0.02182	0.02154	0.01596	0.02154	0.03579	0.00968	0.01653	0.02633	0.00697	0.01964	0.02641	0.02405	0.03195	0.01159	0.03337	0.01862	0.01154	0.00671	0.0119	0.01321	0.00669	0.0069	0.03472	0.02091	0.01007		3203.1
0.02143	0.01364	0.02175	0.02147	0.01592	0.02152	0.03572	0.00967	0.0165	0.02616	0.00697	0.01959	0.02636	0.02398	0.03186	0.01156	0.03326	0.01855	0.01152	0.0067	0.01188	0.01317	0.00668	0.00688	0.03461	0.02087	0.01004		3202.14
0.0214	0.01356	0.02173	0.02144	0.0159	0.02153	0.03566	0.00966	0.01647	0.02576	0.00696	0.01958	0.0263	0.02396	0.03178	0.01156	0.0332	0.01853	0.01149	0.00669	0.01186	0.01312	0.00668	0.00685	0.03451	0.02083	0.01		3201.17
0.02137	0.01355	0.02173	0.02141	0.01603	0.02154	0.03559	0.00964	0.01643	0.02538	0.00695	0.01958	0.02627	0.02392	0.03166	0.01156	0.0331	0.0185	0.01146	0.00668	0.01184	0.01308	0.00666	0.00682	0.0344	0.02079	0.00997		3200.21
0.02138	0.01364	0.02172	0.02136	0.01626	0.02153	0.03552	0.00963	0.01639	0.02523	0.00695	0.01956	0.02627	0.02386	0.0315	0.01152	0.03293	0.01843	0.01144	0.00667	0.01182	0.01302	0.00662	0.0068	0.03429	0.02075	0.00994		3199.25
0.02144	0.01378	0.02166	0.02131	0.01647	0.0215	0.03545	0.00962	0.01635	0.02538	0.00694	0.01954	0.02623	0.02381	0.03133	0.01146	0.03274	0.01836	0.01141	0.00666	0.01179	0.01296	0.00659	0.00678	0.03418	0.02071	0.00991		3198.28
0.02141	0.01381	0.02161	0.02124	0.01645	0.02144	0.03538	0.00961	0.01632	0.0256	0.00693	0.01951	0.02612	0.02377	0.03126	0.01141	0.03263	0.01831	0.01138	0.00666	0.01177	0.01293	0.00658	0.00675	0.03407	0.02066	0.00987		3197.32
0.0212	0.01372	0.0216	0.02113	0.01617	0.02137	0.03531	0.0096	0.01629	0.02574	0.00692	0.01946	0.02602	0.0237	0.03127	0.01138	0.03262	0.01828	0.01136	0.00665	0.01174	0.01292	0.00656	0.00673	0.03395	0.02062	0.00984		3196.35
0.02099	0.01362	0.0216	0.02104	0.01582	0.02132	0.03523	0.00959	0.01627	0.02584	0.00692	0.01939	0.02597	0.02359	0.03124	0.01135	0.03265	0.01824	0.01133	0.00664	0.01171	0.01291	0.00654	0.00672	0.03384	0.02057	0.0098		3195.39
0.02087	0.0135	0.02155	0.02097	0.01557	0.02126	0.03516	0.00957	0.01624	0.02586	0.00691	0.01933	0.02593	0.02346	0.03116	0.01128	0.03264	0.01816	0.0113	0.00663	0.01168	0.01289	0.00652	0.0067	0.03373	0.02052	0.00976		3194.42
0.02077	0.01339	0.02143	0.02089	0.01549	0.02117	0.03508	0.00955	0.0162	0.02575	0.0069	0.01931	0.02589	0.02332	0.03106	0.01122	0.03256	0.01806	0.01128	0.00662	0.01166	0.01285	0.0065	0.00668	0.03361	0.02047	0.00972		3193.46
0.02071	0.01333	0.0213	0.02078	0.01549	0.02108	0.035	0.00952	0.01617	0.02562	0.00689	0.01929	0.02582	0.02319	0.03095	0.01119	0.03245	0.01797	0.01125	0.0066	0.01163	0.01281	0.00648	0.00667	0.0335	0.02042	0.00968		3192.5
0.02071	0.01329	0.02125	0.02069	0.01541	0.021	0.03492	0.0095	0.01613	0.0257	0.00688	0.01924	0.02571	0.02312	0.03086	0.01117	0.03238	0.01792	0.01122	0.00659	0.01161	0.01277	0.00645	0.00665	0.03338	0.02037	0.00964		3191.53
0.02067	0.01321	0.0212	0.0206	0.01523	0.02092	0.03483	0.00947	0.01609	0.02584	0.00687	0.01915	0.02565	0.02305	0.03076	0.01112	0.0323	0.01786	0.0112	0.00658	0.01158	0.01272	0.0064	0.00664	0.03327	0.02032	0.00961		3190.57
0.02053	0.01312	0.02108	0.02047	0.01508	0.02081	0.03475	0.00944	0.01605	0.02569	0.00686	0.01905	0.02564	0.02294	0.03061	0.01103	0.03218	0.01777	0.01118	0.00656	0.01156	0.01267	0.00634	0.00662	0.03316	0.02028	0.00957		3189.6
0.02043	0.01307	0.02098	0.02038	0.01509	0.02074	0.03467	0.00941	0.01601	0.02546	0.00685	0.01901	0.02564	0.02284	0.03045	0.01097	0.03206	0.01769	0.01115	0.00655	0.01153	0.01262	0.0063	0.0066	0.03304	0.02023	0.00953		3188.64
0.02045	0.01305	0.02098	0.02034	0.01521	0.02077	0.03458	0.00938	0.01596	0.02541	0.00684	0.01902	0.02561	0.02282	0.03035	0.01096	0.03199	0.01766	0.01113	0.00653	0.01151	0.01259	0.00628	0.00658	0.03293	0.02018	0.00949		3187.67
0.02051	0.01303	0.02098	0.02032	0.01533	0.02079	0.0345	0.00935	0.01591	0.02541	0.00683	0.01901	0.02554	0.0228	0.03028	0.01097	0.03192	0.01766	0.01111	0.00651	0.01149	0.01256	0.00628	0.00656	0.03282	0.02013	0.00945		3186.71
0.02057	0.01303	0.02091	0.02028	0.01545	0.02076	0.03441	0.00932	0.01587	0.02537	0.00682	0.01897	0.02544	0.02274	0.03019	0.01092	0.03182	0.01763	0.01109	0.00649	0.01147	0.01252	0.0063	0.00653	0.0327	0.02008	0.00941		3185.75
0.02055	0.013	0.02082	0.0202	0.01542	0.02069	0.03432	0.0093	0.01582	0.02536	0.00681	0.01892	0.02538	0.02268	0.0301	0.01083	0.03175	0.01756	0.01107	0.00647	0.01145	0.01247	0.00632	0.00651	0.03259	0.02003	0.00937		3184.78
0.02036	0.01291	0.02077	0.02009	0.01519	0.02056	0.03424	0.00928	0.01577	0.02535	0.0068	0.01887	0.02536	0.02259	0.03004	0.01076	0.03175	0.01747	0.01104	0.00645	0.01143	0.01244	0.00635	0.00649	0.03248	0.01998	0.00934		3183.82
0.02016	0.01283	0.02078	0.02001	0.01499	0.02046	0.03415	0.00926	0.01572	0.02527	0.00679	0.01883	0.02532	0.02248	0.03	0.01071	0.03172	0.01743	0.01102	0.00643	0.01141	0.01242	0.00636	0.00647	0.03237	0.01993	0.0093		3182.85
0.02008	0.01281	0.02076	0.01995	0.01486	0.02039	0.03407	0.00925	0.01568	0.02511	0.00678	0.01879	0.02524	0.02238	0.02992	0.01067	0.0316	0.01738	0.011	0.00641	0.01139	0.01239	0.00635	0.00646	0.03225	0.01988	0.00926		3181.89
0.02006	0.01281	0.02066	0.01987	0.01474	0.0203	0.03398	0.00923	0.01563	0.02489	0.00677	0.01876	0.02521	0.02226	0.0298	0.01061	0.03148	0.01731	0.01098	0.00639	0.01137	0.01236	0.00633	0.00644	0.03214	0.01983	0.00922		3180.93
0.0201	0.01282	0.02053	0.01979	0.01481	0.0202	0.0339	0.00922	0.01558	0.02481	0.00676	0.01872	0.02519	0.02215	0.02966	0.01056	0.03135	0.01724	0.01096	0.00636	0.01135	0.01231	0.0063	0.00642	0.03203	0.01978	0.00918		3179.96
0.02021	0.01289	0.02042	0.01973	0.0152	0.0202	0.03381	0.00921	0.01554	0.02476	0.00675	0.01868	0.02514	0.02212	0.02948	0.01053	0.03113	0.01717	0.01093	0.00634	0.01133	0.01223	0.00627	0.0064	0.03191	0.01972	0.00914		3179
0.02026	0.0129	0.02037	0.01966	0.01549	0.02022	0.03373	0.00919	0.0155	0.02462	0.00674	0.01864	0.02506	0.02212	0.02932	0.01047	0.03094	0.01709	0.01091	0.00632	0.01131	0.01215	0.00623	0.00638	0.0318	0.01966	0.0091		3178.03
0.02006	0.01277	0.02038	0.01955	0.01523	0.02016	0.03364	0.00918	0.01546	0.02473	0.00673	0.01862	0.02499	0.02206	0.02929	0.01039	0.03092	0.01703	0.01089	0.0063	0.01129	0.01214	0.00619	0.00635	0.03168	0.0196	0.00906		3177.07
0.01978	0.01262	0.0204	0.01943	0.01477	0.02007	0.03356	0.00917	0.01544	0.02519	0.00672	0.0186	0.02491	0.02192	0.02928	0.01036	0.03098	0.01697	0.01086	0.00628	0.01127	0.01213	0.00614	0.00633	0.03157	0.01954	0.00902		3176.1
0.01959	0.01253	0.02038	0.01933	0.01449	0.01997	0.03347	0.00916	0.01542	0.02557	0.00672	0.01856	0.02482	0.0218	0.02921	0.01035	0.031	0.01693	0.01084	0.00626	0.01124	0.01211	0.00608	0.00631	0.03145	0.01948	0.00898		3175.14
0.01948	0.01242	0.02033	0.01925	0.0144	0.01988	0.03338	0.00915	0.0154	0.02548	0.00671	0.0185	0.02474	0.02169	0.02912	0.01031	0.03097	0.01689	0.01081	0.00625	0.01122	0.01208	0.00603	0.00629	0.03134	0.01941	0.00894		3174.18
0.01945	0.01233	0.02025	0.01918	0.0144	0.01982	0.03329	0.00913	0.01538	0.02495	0.0067	0.01841	0.02468	0.02159	0.02902	0.01025	0.03088	0.01682	0.01079	0.00623	0.0112	0.01205	0.00598	0.00627	0.03122	0.01935	0.00889		3173.21
0.01941	0.01228	0.02015	0.0191	0.01437	0.01977	0.03321	0.00911	0.01536	0.02447	0.00669	0.01837	0.02466	0.02152	0.02892	0.0102	0.03077	0.01673	0.01076	0.00622	0.01117	0.01201	0.00595	0.00625	0.03111	0.01929	0.00885		3172.25
0.01931	0.01226	0.02007	0.01903	0.01431	0.01967	0.03312	0.00909	0.01534	0.02421	0.00668	0.01835	0.02462	0.02144	0.02882	0.0102	0.03064	0.01666	0.01074	0.0062	0.01115	0.01196	0.00592	0.00623	0.031	0.01923	0.00882		3171.28
0.01924	0.01223	0.01999	0.01895	0.01427	0.01956	0.03304	0.00907	0.01532	0.02395	0.00667	0.0183	0.02456	0.02137	0.02869	0.01021	0.0305	0.01659	0.01071	0.00618	0.01112	0.01191	0.00588	0.00621	0.03088	0.01917	0.00878		3170.32
0.01921	0.01219	0.01993	0.01887	0.01424	0.01951	0.03295	0.00905	0.01529	0.02375	0.00667	0.01824	0.02448	0.0213	0.02857	0.01016	0.03038	0.01652	0.01068	0.00617	0.01109	0.01185	0.00583	0.00619	0.03077	0.01911	0.00874		3169.35
0.01916	0.01215	0.01987	0.01878	0.0142	0.01946	0.03286	0.00903	0.01527	0.02378	0.00665	0.01819	0.02441	0.02124	0.02846	0.01005	0.03032	0.01644	0.01065	0.00615	0.01107	0.01182	0.00577	0.00617	0.03066	0.01905	0.00871		3168.39
0.01905	0.01206	0.01978	0.01869	0.01415	0.01938	0.03277	0.009	0.01524	0.024	0.00664	0.01816	0.02436	0.02116	0.02835	0.00997	0.03027	0.01638	0.01062	0.00613	0.01104	0.01178	0.00571	0.00614	0.03054	0.01899	0.00867		3167.43
0.01893	0.01198	0.0197	0.01858	0.01405	0.0193	0.03268	0.00897	0.0152	0.02414	0.00663	0.01814	0.02431	0.02105	0.02825	0.00993	0.03021	0.01634	0.01059	0.00611	0.01101	0.01174	0.00569	0.00611	0.03043	0.01893	0.00863		3166.46
0.01884	0.01194	0.01963	0.01848	0.01392	0.01922	0.03259	0.00895	0.01517	0.02419	0.00662	0.01812	0.02428	0.02094	0.02815	0.00992	0.03017	0.01631	0.01056	0.00609	0.01098	0.01171	0.00569	0.00608	0.03031	0.01887	0.0086		3165.5
0.0188	0.01193	0.01958	0.01839	0.01385	0.01917	0.03249	0.00892	0.01513	0.02436	0.00661	0.01807	0.02425	0.02084	0.02806	0.00989	0.03009	0.01628	0.01053	0.00607	0.01095	0.01168	0.00569	0.00605	0.03019	0.01881	0.00856		3164.53
0.01877	0.01189	0.01954	0.01832	0.01381	0.01914	0.03239	0.0089	0.01508	0.02454	0.00659	0.01801	0.02421	0.02078	0.02795	0.00985	0.02997	0.01622	0.01049	0.00605	0.01092	0.01165	0.00567	0.00602	0.03006	0.01875	0.00853		3163.57
0.01866	0.01185	0.01951	0.01825	0.01377	0.01912	0.03229	0.00887	0.01503	0.02468	0.00658	0.01795	0.02412	0.02071	0.02782	0.00981	0.02984	0.01616	0.01046	0.00603	0.01089	0.0116	0.00564	0.00598	0.02994	0.01869	0.00849		3162.61
0.01852	0.01184	0.01948	0.01818	0.01369	0.01907	0.03219	0.00884	0.01498	0.02476	0.00656	0.0179	0.02402	0.02061	0.02773	0.00977	0.02973	0.0161	0.01042	0.006	0.01087	0.01156	0.00561	0.00595	0.02981	0.01863	0.00844		3161.64
0.01842	0.01183	0.01943	0.0181	0.01359	0.01897	0.03209	0.00881	0.01493	0.02463	0.00655	0.01787	0.02394	0.0205	0.02765	0.00971	0.02966	0.01604	0.01039	0.00598	0.01084	0.01152	0.00557	0.00591	0.02969	0.01857	0.00839		3160.68
0.01837	0.01175	0.01934	0.01801	0.01351	0.01886	0.03199	0.00877	0.01487	0.02439	0.00653	0.01783	0.02388	0.02039	0.02756	0.00965	0.02961	0.01598	0.01036	0.00595	0.01081	0.01148	0.00552	0.00588	0.02956	0.0185	0.00834		3159.71
0.01833	0.01165	0.01924	0.01792	0.01348	0.01878	0.03189	0.00874	0.01481	0.02426	0.00652	0.01777	0.02381	0.02028	0.02744	0.00959	0.02954	0.01592	0.01033	0.00593	0.01078	0.01143	0.00548	0.00584	0.02944	0.01844	0.0083		3158.75
0.01832	0.01157	0.01913	0.01783	0.01344	0.0187	0.03179	0.0087	0.01476	0.02417	0.0065	0.01772	0.02371	0.02017	0.02729	0.00953	0.02942	0.01585	0.0103	0.00591	0.01075	0.01138	0.00544	0.00579	0.02931	0.01838	0.00825		3157.78
0.01832	0.0115	0.01901	0.01772	0.01336	0.01854	0.03169	0.00867	0.0147	0.02401	0.00649	0.01765	0.02357	0.02007	0.02713	0.00949	0.02928	0.01574	0.01027	0.00588	0.01073	0.01132	0.00542	0.00575	0.02919	0.01832	0.0082		3156.82
0.01826	0.0114	0.01885	0.01758	0.01325	0.01831	0.0316	0.00865	0.01465	0.02381	0.00647	0.01755	0.02343	0.01995	0.02697	0.00944	0.02912	0.01561	0.01024	0.00586	0.0107	0.01125	0.00539	0.00571	0.02907	0.01826	0.00816		3155.86
0.01808	0.01127	0.01868	0.01742	0.01313	0.01808	0.0315	0.00862	0.01459	0.02369	0.00646	0.01741	0.02332	0.01979	0.02681	0.00936	0.02894	0.01548	0.01021	0.00584	0.01068	0.01119	0.00537	0.00568	0.02895	0.01819	0.00812		3154.89
0.01782	0.01116	0.01854	0.01725	0.01299	0.01792	0.03141	0.00861	0.01455	0.02357	0.00644	0.01729	0.02325	0.01961	0.02664	0.00922	0.02878	0.01535	0.01019	0.00582	0.01066	0.01113	0.00535	0.00565	0.02883	0.01813	0.00808		3153.93
0.01761	0.01107	0.0184	0.01708	0.01286	0.01782	0.03131	0.00859	0.01451	0.02337	0.00643	0.0172	0.02325	0.01948	0.02645	0.00907	0.02863	0.01521	0.01017	0.0058	0.01064	0.01106	0.00534	0.00562	0.02872	0.01807	0.00804		3152.96
0.01752	0.011	0.01828	0.01696	0.01282	0.01777	0.03123	0.00858	0.01446	0.02317	0.00642	0.01716	0.02329	0.01941	0.0263	0.00899	0.02852	0.01511	0.01014	0.00579	0.01062	0.01101	0.00534	0.0056	0.02861	0.01801	0.00801		3152
0.01753	0.01098	0.01826	0.01696	0.01287	0.01779	0.03115	0.00858	0.01443	0.02323	0.00641	0.01719	0.02331	0.01942	0.02625	0.00904	0.02852	0.01513	0.01012	0.00577	0.0106	0.01099	0.00534	0.00559	0.02851	0.01795	0.00799		3151.03
0.01758	0.01101	0.01832	0.01701	0.01292	0.01788	0.03107	0.00856	0.01439	0.0233	0.0064	0.01723	0.02329	0.01948	0.02623	0.00913	0.02856	0.0152	0.0101	0.00576	0.01058	0.01098	0.00534	0.00557	0.02841	0.0179	0.00796		3150.07
0.01765	0.01106	0.01836	0.01704	0.01295	0.01794	0.031	0.00855	0.01436	0.02312	0.00639	0.01725	0.02326	0.01952	0.02617	0.00917	0.02853	0.01525	0.01008	0.00575	0.01056	0.01097	0.00533	0.00555	0.02832	0.01785	0.00792		3149.11
0.01768	0.01108	0.01833	0.01701	0.01298	0.01791	0.03092	0.00854	0.01433	0.02312	0.00637	0.01727	0.02323	0.01951	0.02607	0.00916	0.02844	0.01524	0.01006	0.00574	0.01055	0.01094	0.00532	0.00553	0.02823	0.0178	0.00789		3148.14
0.01766	0.01103	0.01829	0.01697	0.01298	0.01787	0.03085	0.00852	0.0143	0.02332	0.00636	0.01727	0.02318	0.01945	0.02596	0.00911	0.02837	0.01523	0.01004	0.00573	0.01053	0.0109	0.0053	0.00551	0.02814	0.01775	0.00785		3147.18
0.01761	0.01098	0.01828	0.01692	0.01294	0.01785	0.03078	0.0085	0.01426	0.02318	0.00635	0.01726	0.02311	0.01937	0.02589	0.00905	0.02835	0.01523	0.01002	0.00572	0.01051	0.01088	0.00527	0.00549	0.02805	0.0177	0.00782		3146.21
0.01753	0.01094	0.01829	0.01687	0.0129	0.01785	0.0307	0.00848	0.01423	0.02286	0.00634	0.01722	0.02306	0.0193	0.02582	0.00899	0.0283	0.01522	0.01	0.0057	0.01049	0.01084	0.00523	0.00547	0.02796	0.01765	0.00779		3145.25
0.01745	0.01087	0.01826	0.01682	0.01286	0.01784	0.03063	0.00846	0.01419	0.02281	0.00633	0.01717	0.02299	0.01925	0.02573	0.00895	0.02817	0.01517	0.00998	0.00569	0.01047	0.0108	0.0052	0.00545	0.02786	0.0176	0.00777		3144.29
0.01739	0.01077	0.01817	0.01675	0.01281	0.01779	0.03055	0.00845	0.01415	0.02303	0.00632	0.01711	0.02283	0.01921	0.02559	0.00891	0.02806	0.01509	0.00995	0.00568	0.01045	0.01075	0.0052	0.00543	0.02777	0.01755	0.00774		3143.32
0.01734	0.01068	0.01803	0.01663	0.01268	0.01765	0.03047	0.00844	0.01411	0.02319	0.0063	0.01706	0.02263	0.01909	0.02545	0.00889	0.02797	0.01502	0.00993	0.00567	0.01043	0.01069	0.00522	0.00542	0.02768	0.0175	0.00772		3142.36
0.01722	0.01062	0.01787	0.01645	0.01251	0.01742	0.03038	0.00844	0.01407	0.0232	0.00629	0.01698	0.02249	0.01888	0.02529	0.00883	0.02782	0.01491	0.00991	0.00566	0.01041	0.01062	0.00525	0.0054	0.02759	0.01745	0.0077		3141.39
0.017	0.01053	0.01767	0.01624	0.01233	0.01717	0.03031	0.00842	0.01402	0.02317	0.00627	0.01683	0.02247	0.01866	0.02507	0.00868	0.0276	0.01471	0.00988	0.00565	0.01039	0.01054	0.00525	0.00538	0.02751	0.01741	0.00767		3140.43
0.0168	0.01042	0.0175	0.01606	0.01215	0.017	0.03023	0.0084	0.01397	0.02307	0.00626	0.0167	0.02252	0.01853	0.02484	0.00852	0.02736	0.01452	0.00986	0.00564	0.01037	0.01046	0.00523	0.00536	0.02743	0.01736	0.00764		3139.46
0.01671	0.01035	0.01742	0.01598	0.01202	0.01689	0.03016	0.00838	0.01393	0.02288	0.00624	0.01662	0.02261	0.01851	0.02471	0.00848	0.02721	0.01447	0.00984	0.00563	0.01035	0.01042	0.00521	0.00533	0.02736	0.01732	0.0076		3138.5
0.01675	0.01038	0.01744	0.01601	0.01206	0.01689	0.03009	0.00835	0.01388	0.02281	0.00622	0.01665	0.02269	0.01856	0.02468	0.00855	0.0272	0.01455	0.00982	0.00563	0.01033	0.01041	0.00519	0.00531	0.02729	0.01729	0.00757		3137.54
0.01683	0.01044	0.01755	0.01609	0.01222	0.01701	0.03003	0.00833	0.01383	0.02305	0.0062	0.01676	0.02271	0.01863	0.02467	0.00865	0.02726	0.01465	0.0098	0.00562	0.01031	0.01042	0.00519	0.00528	0.02722	0.01726	0.00754		3136.57
0.01689	0.01048	0.01766	0.01616	0.01235	0.01715	0.02997	0.00831	0.01378	0.02336	0.00618	0.01684	0.02268	0.01868	0.02464	0.0087	0.02726	0.01469	0.00979	0.00562	0.01029	0.0104	0.0052	0.00525	0.02716	0.01722	0.00752		3135.61
0.01696	0.01056	0.01766	0.01618	0.01253	0.01723	0.0299	0.0083	0.01373	0.02355	0.00616	0.01684	0.0226	0.01866	0.02453	0.00871	0.02717	0.01469	0.00977	0.00562	0.01027	0.01036	0.00519	0.00523	0.0271	0.01719	0.0075		3134.64
0.0171	0.01066	0.01755	0.01617	0.01283	0.01725	0.02984	0.00829	0.01367	0.02363	0.00614	0.01679	0.02248	0.01863	0.02434	0.00867	0.02697	0.01465	0.00975	0.00562	0.01024	0.01029	0.00519	0.00521	0.02704	0.01715	0.00748		3133.68
0.01711	0.01062	0.01743	0.01611	0.01295	0.0172	0.02977	0.00829	0.01362	0.02349	0.00612	0.01676	0.02232	0.01857	0.02418	0.00861	0.02682	0.0146	0.00973	0.00562	0.01022	0.01023	0.00521	0.00519	0.02698	0.01711	0.00747		3132.71
0.01685	0.01043	0.01733	0.01597	0.01266	0.01705	0.02969	0.00828	0.01356	0.02318	0.00609	0.01672	0.02218	0.01844	0.02411	0.00853	0.02681	0.01453	0.00971	0.00562	0.0102	0.0102	0.00525	0.00517	0.02691	0.01707	0.00747		3131.75
0.01651	0.01023	0.01722	0.01576	0.01224	0.01682	0.02961	0.00828	0.0135	0.02299	0.00607	0.01661	0.02218	0.01824	0.02401	0.00841	0.02679	0.0144	0.00969	0.00562	0.01018	0.01017	0.00528	0.00516	0.02685	0.01703	0.00746		3130.79
0.01629	0.01011	0.01711	0.0156	0.01195	0.01662	0.02953	0.00827	0.01344	0.02295	0.00604	0.0165	0.0223	0.01811	0.02386	0.00833	0.02669	0.01428	0.00967	0.00562	0.01015	0.01011	0.0053	0.00514	0.02678	0.01699	0.00745		3129.82
0.01629	0.01012	0.01711	0.01558	0.01192	0.0166	0.02946	0.00826	0.01338	0.02301	0.00602	0.01649	0.02238	0.01814	0.02375	0.00834	0.0266	0.01427	0.00965	0.00561	0.01013	0.01007	0.00532	0.00512	0.02672	0.01695	0.00743		3128.86
0.01644	0.01021	0.01719	0.01567	0.01216	0.01667	0.02938	0.00824	0.01332	0.02314	0.00599	0.01654	0.02235	0.01825	0.02366	0.00842	0.02649	0.01432	0.00963	0.00561	0.0101	0.01005	0.00533	0.00509	0.02666	0.01691	0.0074		3127.89
0.01656	0.01029	0.01723	0.01573	0.01242	0.01675	0.0293	0.00821	0.01326	0.02305	0.00597	0.01658	0.02226	0.0183	0.02355	0.00844	0.02634	0.01434	0.00961	0.00561	0.01008	0.01002	0.00532	0.00505	0.02659	0.01687	0.00737		3126.93
0.01657	0.01028	0.0172	0.01572	0.01241	0.01681	0.02921	0.00818	0.01319	0.02264	0.00594	0.01656	0.02217	0.01828	0.02345	0.00839	0.02625	0.01433	0.00959	0.0056	0.01005	0.00998	0.00532	0.00501	0.02653	0.01682	0.00733		3125.97
0.01649	0.01019	0.01714	0.01565	0.01223	0.01681	0.02912	0.00814	0.01312	0.02237	0.00592	0.0165	0.02205	0.01823	0.02336	0.00832	0.02624	0.0143	0.00956	0.0056	0.01002	0.00995	0.00532	0.00497	0.02645	0.01678	0.00729		3125
0.01648	0.01013	0.01701	0.01556	0.01223	0.01677	0.02902	0.0081	0.01306	0.02242	0.0059	0.01643	0.02186	0.01816	0.02318	0.00826	0.02613	0.01425	0.00953	0.00559	0.00999	0.00989	0.00532	0.00493	0.02638	0.01672	0.00725		3124.04
0.01652	0.01011	0.01679	0.01543	0.01245	0.01662	0.02892	0.00807	0.01299	0.02243	0.00588	0.01632	0.02167	0.01806	0.02292	0.0082	0.02583	0.01414	0.0095	0.00557	0.00997	0.00978	0.0053	0.0049	0.0263	0.01667	0.00721		3123.07
0.01633	0.00997	0.01654	0.01525	0.01241	0.01631	0.02882	0.00805	0.01293	0.02233	0.00586	0.01618	0.02159	0.01788	0.02272	0.00812	0.02558	0.01397	0.00948	0.00556	0.00994	0.0097	0.00529	0.00486	0.02622	0.01662	0.00719		3122.11
0.01591	0.00973	0.01642	0.01507	0.01195	0.01598	0.02872	0.00803	0.01289	0.02229	0.00584	0.01605	0.02159	0.01767	0.02261	0.008	0.02552	0.01376	0.00945	0.00555	0.00992	0.00966	0.00531	0.00483	0.02614	0.01656	0.00717		3121.14
0.01569	0.00964	0.01639	0.01496	0.01168	0.01581	0.02863	0.00802	0.01285	0.02219	0.00582	0.01599	0.02157	0.01755	0.02246	0.00788	0.02544	0.0136	0.00942	0.00553	0.00989	0.00961	0.00534	0.0048	0.02607	0.01652	0.00716		3120.18
0.01579	0.00972	0.01633	0.01494	0.01182	0.01575	0.02854	0.00801	0.01281	0.02208	0.00581	0.01596	0.02155	0.01753	0.02227	0.00781	0.02525	0.01353	0.00939	0.00552	0.00987	0.00955	0.00535	0.00478	0.02601	0.01647	0.00714		3119.22
0.01588	0.00977	0.01628	0.01492	0.01189	0.01573	0.02847	0.008	0.01279	0.02225	0.0058	0.01594	0.02153	0.01754	0.02215	0.00781	0.02513	0.0135	0.00937	0.0055	0.00985	0.00951	0.00533	0.00476	0.02596	0.01644	0.00712		3118.25
0.01585	0.00976	0.01628	0.0149	0.01177	0.01574	0.02841	0.00797	0.01278	0.02236	0.0058	0.01592	0.02149	0.01753	0.02208	0.00781	0.0251	0.01347	0.00935	0.00549	0.00983	0.00948	0.00528	0.00474	0.02592	0.0164	0.0071		3117.29
0.01584	0.00975	0.01624	0.01488	0.0118	0.01575	0.02836	0.00796	0.01278	0.02212	0.00579	0.01591	0.02148	0.01751	0.02196	0.00776	0.02504	0.01345	0.00933	0.00548	0.00981	0.00944	0.00523	0.00472	0.02589	0.01638	0.00708		3116.32
0.01582	0.0097	0.01619	0.01487	0.01184	0.01573	0.02833	0.00795	0.01279	0.02201	0.00579	0.01592	0.02155	0.01753	0.02188	0.00772	0.02502	0.01349	0.00931	0.00547	0.0098	0.00942	0.00517	0.0047	0.02587	0.01636	0.00708		3115.36
0.01578	0.00961	0.01624	0.01493	0.01173	0.01574	0.0283	0.00795	0.0128	0.02224	0.00579	0.01598	0.02163	0.01762	0.02196	0.0078	0.02514	0.01363	0.0093	0.00546	0.00978	0.00946	0.00511	0.00469	0.02586	0.01634	0.00708		3114.39
0.01584	0.00964	0.01638	0.01505	0.0117	0.01584	0.02828	0.00796	0.01282	0.02239	0.00579	0.01606	0.02166	0.01775	0.02205	0.00794	0.02525	0.01382	0.00929	0.00545	0.00977	0.00952	0.00505	0.00469	0.02586	0.01633	0.00709		3113.43
0.01597	0.00974	0.01649	0.01516	0.01177	0.01596	0.02826	0.00797	0.01284	0.02223	0.00579	0.01613	0.0216	0.01787	0.02205	0.008	0.02526	0.01395	0.00927	0.00544	0.00977	0.00953	0.005	0.0047	0.02586	0.01632	0.00711		3112.47
0.016	0.00978	0.0165	0.01519	0.01175	0.01599	0.02825	0.00799	0.01286	0.02202	0.0058	0.01616	0.02145	0.01791	0.02197	0.00799	0.02522	0.01397	0.00926	0.00544	0.00976	0.00951	0.00496	0.00471	0.02587	0.01632	0.00714		3111.5
0.01586	0.00972	0.01644	0.0151	0.01159	0.01588	0.02824	0.00801	0.01288	0.02194	0.0058	0.01611	0.02135	0.01785	0.02184	0.00793	0.02513	0.01388	0.00926	0.00543	0.00975	0.00946	0.00498	0.00472	0.02589	0.01632	0.00717		3110.54
0.01568	0.00961	0.01631	0.01495	0.01141	0.01569	0.02823	0.00802	0.0129	0.02191	0.00581	0.01598	0.02138	0.01774	0.02168	0.0078	0.02499	0.01369	0.00925	0.00543	0.00975	0.00939	0.00501	0.00472	0.02592	0.01632	0.00719		3109.57
0.01564	0.00955	0.01623	0.01486	0.01134	0.01558	0.02823	0.00802	0.01292	0.02188	0.00581	0.0159	0.02149	0.0177	0.02155	0.00771	0.02487	0.01356	0.00924	0.00543	0.00975	0.00934	0.005	0.00472	0.02596	0.01633	0.00721		3108.61
0.01577	0.00959	0.01628	0.01496	0.01143	0.01571	0.02824	0.00802	0.01294	0.0218	0.00582	0.01595	0.02159	0.01781	0.02152	0.00777	0.02487	0.01364	0.00924	0.00543	0.00975	0.00934	0.00496	0.00472	0.026	0.01634	0.00722		3107.65
0.01587	0.00966	0.01645	0.01514	0.01155	0.01593	0.02825	0.00802	0.01295	0.02172	0.00583	0.01608	0.02165	0.018	0.02159	0.00791	0.02499	0.01383	0.00924	0.00543	0.00974	0.00939	0.00496	0.00471	0.02605	0.01636	0.00723		3106.68
0.0159	0.00971	0.0166	0.01526	0.01161	0.01606	0.02826	0.00802	0.01295	0.02193	0.00583	0.01617	0.02165	0.01815	0.02165	0.00802	0.02511	0.01398	0.00923	0.00543	0.00974	0.00943	0.00499	0.00471	0.0261	0.01638	0.00725		3105.72
0.01596	0.00979	0.01665	0.01533	0.0117	0.01615	0.02827	0.00802	0.01295	0.0224	0.00584	0.0162	0.02162	0.01825	0.02163	0.00806	0.02512	0.01404	0.00923	0.00543	0.00974	0.00943	0.00503	0.0047	0.02615	0.0164	0.00726		3104.75
0.01612	0.00987	0.01663	0.01538	0.01189	0.01624	0.02828	0.00803	0.01295	0.02259	0.00584	0.01622	0.02152	0.01833	0.02151	0.00805	0.02503	0.01405	0.00922	0.00543	0.00973	0.00941	0.00508	0.0047	0.0262	0.01642	0.00728		3103.79
0.01625	0.0099	0.01655	0.0154	0.01213	0.0162	0.02828	0.00803	0.01294	0.02243	0.00585	0.01622	0.02137	0.01839	0.02135	0.00802	0.0249	0.01399	0.00922	0.00543	0.00973	0.00936	0.00515	0.0047	0.02624	0.01644	0.0073		3102.82
0.01628	0.00986	0.01638	0.01534	0.01225	0.01604	0.02827	0.00804	0.01293	0.02214	0.00585	0.01615	0.02127	0.01834	0.02112	0.00796	0.02471	0.01385	0.00921	0.00543	0.00973	0.00928	0.0052	0.00471	0.02628	0.01645	0.00731		3101.86
0.01617	0.00976	0.01616	0.0152	0.0121	0.01584	0.02826	0.00804	0.01293	0.02181	0.00586	0.01601	0.02133	0.01816	0.02086	0.00785	0.02447	0.01366	0.0092	0.00542	0.00972	0.00918	0.00522	0.00471	0.02632	0.01646	0.00733		3100.9
0.01602	0.00965	0.01608	0.01509	0.0118	0.01571	0.02825	0.00804	0.01294	0.02165	0.00586	0.0159	0.02151	0.01804	0.02073	0.00775	0.02433	0.01356	0.00919	0.00542	0.00972	0.00913	0.00523	0.0047	0.02635	0.01646	0.00735		3099.93
0.01595	0.0096	0.01622	0.01516	0.01163	0.01573	0.02824	0.00805	0.01295	0.02183	0.00587	0.01592	0.02168	0.01814	0.02081	0.0078	0.02441	0.01366	0.00918	0.00541	0.00971	0.00918	0.00523	0.00469	0.02639	0.01647	0.00737		3098.97
0.01606	0.00968	0.01644	0.01535	0.01172	0.01591	0.02822	0.00805	0.01297	0.02221	0.00588	0.01608	0.02175	0.01839	0.02094	0.00795	0.02458	0.01385	0.00917	0.00541	0.00971	0.00925	0.00523	0.00469	0.02642	0.01647	0.00739		3098
0.01634	0.00986	0.01655	0.01554	0.01204	0.01615	0.02821	0.00804	0.01299	0.02237	0.00588	0.01624	0.02172	0.0186	0.02095	0.00806	0.02461	0.01399	0.00916	0.0054	0.0097	0.00927	0.0052	0.00467	0.02645	0.01647	0.0074		3097.04
0.01658	0.01002	0.01658	0.01565	0.01236	0.01628	0.02819	0.00803	0.013	0.0224	0.00589	0.01632	0.02166	0.01872	0.02087	0.00811	0.02456	0.01405	0.00914	0.0054	0.00969	0.00925	0.00517	0.00466	0.02647	0.01647	0.00741		3096.07
0.01658	0.01005	0.01663	0.01568	0.01229	0.01625	0.02816	0.00802	0.01302	0.02275	0.0059	0.01633	0.02158	0.01877	0.02085	0.00813	0.02462	0.01407	0.00913	0.00539	0.00968	0.00925	0.00511	0.00465	0.02649	0.01646	0.00742		3095.11
0.01643	0.00998	0.01672	0.01567	0.01196	0.01614	0.02813	0.008	0.01304	0.02321	0.0059	0.0163	0.02143	0.01876	0.02087	0.00813	0.02474	0.01407	0.00912	0.00538	0.00968	0.00927	0.00504	0.00464	0.02649	0.01644	0.00743		3094.15
0.01627	0.00988	0.01676	0.01564	0.01168	0.01604	0.02808	0.00799	0.01306	0.02323	0.00591	0.01625	0.02124	0.01869	0.02083	0.0081	0.02476	0.01403	0.0091	0.00537	0.00967	0.00927	0.00496	0.00463	0.02649	0.01642	0.00743		3093.18
0.01612	0.00973	0.01665	0.01553	0.01143	0.01587	0.02803	0.00798	0.01308	0.02288	0.00592	0.01615	0.02112	0.01855	0.02071	0.00801	0.02462	0.0139	0.00908	0.00536	0.00966	0.00924	0.00487	0.00462	0.02649	0.0164	0.00745		3092.22
0.01595	0.00957	0.01643	0.01536	0.01117	0.01561	0.02798	0.00798	0.01308	0.02263	0.00592	0.01605	0.02116	0.0184	0.02051	0.00787	0.02439	0.01369	0.00907	0.00535	0.00964	0.00917	0.0048	0.00462	0.02648	0.01637	0.00746		3091.25
0.01584	0.00949	0.01628	0.01526	0.01102	0.01546	0.02792	0.00797	0.01308	0.02276	0.00592	0.016	0.02124	0.01834	0.02037	0.0078	0.02427	0.01356	0.00905	0.00534	0.00963	0.00912	0.00476	0.00461	0.02646	0.01635	0.00747		3090.29
0.01588	0.00955	0.01627	0.01532	0.01103	0.01554	0.02787	0.00796	0.01308	0.02293	0.00593	0.01602	0.02125	0.01842	0.02038	0.00788	0.02434	0.01365	0.00903	0.00533	0.00962	0.00913	0.00475	0.0046	0.02645	0.01633	0.00748		3089.33
0.01601	0.00965	0.01632	0.01542	0.01112	0.01568	0.02781	0.00794	0.01307	0.02282	0.00593	0.01605	0.02118	0.01852	0.02042	0.00797	0.02443	0.01379	0.00902	0.00533	0.00961	0.00915	0.00476	0.00459	0.02645	0.01631	0.00747		3088.36
0.01602	0.00969	0.01633	0.01544	0.01121	0.01567	0.02777	0.00792	0.01306	0.02253	0.00593	0.01604	0.02112	0.01854	0.02034	0.00797	0.02436	0.0138	0.00901	0.00532	0.0096	0.00914	0.00477	0.00457	0.02644	0.0163	0.00746		3087.4
0.01593	0.00968	0.01629	0.01541	0.01126	0.01555	0.02772	0.00788	0.01306	0.02229	0.00593	0.016	0.02109	0.01852	0.02025	0.00794	0.02424	0.01374	0.009	0.00532	0.00958	0.00911	0.00476	0.00454	0.02644	0.01629	0.00744		3086.43
0.01586	0.00966	0.01622	0.01538	0.01119	0.01546	0.02769	0.00786	0.01305	0.02224	0.00593	0.01594	0.02112	0.01851	0.02017	0.00789	0.02416	0.01364	0.00899	0.00531	0.00957	0.00908	0.00474	0.00452	0.02645	0.01628	0.00743		3085.47
0.01585	0.00963	0.01614	0.01534	0.01107	0.01543	0.02766	0.00783	0.01304	0.02239	0.00593	0.01591	0.02117	0.01849	0.02006	0.0078	0.02408	0.01352	0.00898	0.00531	0.00956	0.00904	0.00474	0.0045	0.02646	0.01628	0.00743		3084.5
0.01594	0.00968	0.01613	0.01535	0.01111	0.01547	0.02764	0.00782	0.01304	0.02263	0.00593	0.01592	0.02117	0.01849	0.01996	0.00778	0.02402	0.01349	0.00897	0.00531	0.00955	0.00902	0.00478	0.00449	0.02647	0.01629	0.00743		3083.54
0.01609	0.00977	0.01616	0.01541	0.01132	0.01553	0.02763	0.00783	0.01303	0.02278	0.00593	0.01596	0.02113	0.01854	0.01992	0.00784	0.02397	0.01353	0.00897	0.00531	0.00954	0.00901	0.00482	0.00448	0.02648	0.0163	0.00744		3082.58
0.01616	0.00981	0.01617	0.01543	0.01152	0.01552	0.02762	0.00784	0.01302	0.02278	0.00592	0.01595	0.02111	0.01857	0.01985	0.00782	0.02388	0.01351	0.00896	0.00531	0.00954	0.00897	0.00486	0.00449	0.0265	0.01631	0.00745		3081.61
0.01613	0.00981	0.01615	0.0154	0.01163	0.01542	0.02762	0.00786	0.01302	0.02271	0.00592	0.01589	0.02109	0.01857	0.01973	0.00772	0.02375	0.01343	0.00896	0.00531	0.00953	0.00893	0.00489	0.0045	0.02652	0.01632	0.00748		3080.65
0.01613	0.00983	0.01611	0.01537	0.01169	0.01535	0.02762	0.00787	0.01302	0.02272	0.00592	0.01584	0.02106	0.01858	0.01962	0.00767	0.02364	0.01337	0.00895	0.00531	0.00952	0.0089	0.00489	0.00451	0.02654	0.01634	0.0075		3079.68
0.01614	0.00981	0.01605	0.01535	0.01164	0.0153	0.02763	0.00789	0.01303	0.02275	0.00592	0.01583	0.02109	0.01859	0.01955	0.00765	0.0236	0.01333	0.00895	0.00532	0.00952	0.00889	0.00488	0.00452	0.02656	0.01636	0.00753		3078.72
0.01613	0.00976	0.01604	0.01535	0.01148	0.01527	0.02765	0.0079	0.01305	0.02267	0.00592	0.01586	0.02122	0.01861	0.01955	0.00766	0.02367	0.01333	0.00895	0.00532	0.00952	0.0089	0.00485	0.00453	0.02658	0.01638	0.00754		3077.75
0.01613	0.00973	0.01615	0.01541	0.01136	0.01536	0.02768	0.00791	0.01307	0.0226	0.00592	0.01594	0.02139	0.01866	0.01966	0.00778	0.02384	0.01347	0.00895	0.00533	0.00951	0.00896	0.00483	0.00453	0.02661	0.0164	0.00755		3076.79
0.01618	0.00977	0.01637	0.01554	0.01144	0.01561	0.02771	0.00792	0.0131	0.02264	0.00592	0.01605	0.02152	0.01878	0.01988	0.00799	0.02409	0.01374	0.00896	0.00534	0.00951	0.00906	0.00482	0.00453	0.02663	0.01643	0.00756		3075.83
0.01625	0.00985	0.0166	0.01569	0.01167	0.01584	0.02774	0.00794	0.01312	0.02291	0.00591	0.01616	0.02157	0.01891	0.0201	0.00815	0.0243	0.01397	0.00896	0.00534	0.00951	0.00913	0.00483	0.00452	0.02666	0.01645	0.00758		3074.86
0.01629	0.00991	0.01675	0.01577	0.01182	0.01595	0.02777	0.00795	0.01314	0.02337	0.00591	0.01623	0.02154	0.019	0.0202	0.00819	0.02437	0.01408	0.00897	0.00535	0.00951	0.00916	0.00486	0.00452	0.02668	0.01646	0.00759		3073.9
0.01632	0.00991	0.01679	0.01578	0.01187	0.01595	0.0278	0.00796	0.01315	0.02354	0.00591	0.01624	0.02148	0.01903	0.02019	0.00818	0.02436	0.0141	0.00897	0.00536	0.00951	0.00917	0.00488	0.00452	0.02669	0.01647	0.0076		3072.93
0.01631	0.00989	0.01677	0.01573	0.01186	0.01588	0.02781	0.00797	0.01315	0.0234	0.00591	0.0162	0.02141	0.01897	0.02012	0.00817	0.02433	0.01407	0.00897	0.00537	0.00951	0.00916	0.00488	0.00452	0.02669	0.01648	0.0076		3071.97
0.01624	0.00988	0.01669	0.01565	0.0118	0.0158	0.02783	0.00798	0.01315	0.02332	0.00591	0.01614	0.02131	0.01889	0.02005	0.00815	0.02427	0.01401	0.00898	0.00537	0.0095	0.00914	0.00488	0.00452	0.02669	0.01648	0.00761		3071.01
0.01615	0.00985	0.01659	0.01557	0.0117	0.01579	0.02784	0.008	0.01314	0.02325	0.00591	0.01607	0.02119	0.01881	0.01996	0.00811	0.0242	0.01395	0.00898	0.00538	0.0095	0.00911	0.00489	0.00452	0.02668	0.01648	0.00762		3070.04
0.01604	0.00977	0.01644	0.01544	0.01161	0.01575	0.02784	0.00802	0.01313	0.02303	0.0059	0.01595	0.02114	0.0187	0.0198	0.00801	0.02403	0.01379	0.00898	0.00538	0.0095	0.00904	0.0049	0.00453	0.02666	0.01648	0.00763		3069.08
0.01596	0.00969	0.01625	0.01526	0.01165	0.01562	0.02784	0.00803	0.01311	0.02276	0.0059	0.0158	0.02119	0.01856	0.01955	0.00785	0.02375	0.01357	0.00898	0.00539	0.00949	0.00895	0.00491	0.00453	0.02663	0.01647	0.00763		3068.11
0.01599	0.00967	0.01611	0.01517	0.01184	0.01554	0.02784	0.00804	0.01309	0.02263	0.00589	0.01574	0.02131	0.01847	0.01938	0.00774	0.02356	0.01346	0.00898	0.00539	0.00948	0.0089	0.00495	0.00453	0.02661	0.01645	0.00763		3067.15
0.01607	0.0097	0.01611	0.0152	0.01201	0.01559	0.02784	0.00803	0.01307	0.02267	0.00589	0.01579	0.02138	0.01847	0.01939	0.00779	0.02364	0.01356	0.00898	0.0054	0.00948	0.00892	0.005	0.00453	0.02657	0.01644	0.00762		3066.18
0.01617	0.00981	0.01622	0.01531	0.01223	0.01572	0.02784	0.00802	0.01305	0.02266	0.00588	0.0159	0.02135	0.01853	0.01951	0.00792	0.02382	0.01375	0.00898	0.0054	0.00947	0.00897	0.00505	0.00452	0.02654	0.01642	0.0076		3065.22
0.01618	0.00987	0.0163	0.01535	0.01234	0.01577	0.02783	0.00801	0.01303	0.02259	0.00588	0.01597	0.02139	0.01854	0.01957	0.00798	0.0239	0.01385	0.00898	0.0054	0.00946	0.009	0.00508	0.0045	0.02649	0.0164	0.00758		3064.26
0.01599	0.00981	0.01636	0.01531	0.01209	0.01573	0.02782	0.008	0.01302	0.02273	0.00588	0.01599	0.0215	0.01851	0.01965	0.00798	0.02397	0.01386	0.00897	0.00541	0.00945	0.00902	0.0051	0.00449	0.02644	0.01637	0.00756		3063.29
0.01585	0.00978	0.01651	0.01531	0.01186	0.01583	0.0278	0.008	0.013	0.02306	0.00587	0.01605	0.02156	0.01853	0.01975	0.008	0.0241	0.0139	0.00897	0.00541	0.00944	0.00907	0.0051	0.00448	0.02639	0.01634	0.00755		3062.33
0.01591	0.00983	0.01665	0.01536	0.0119	0.01602	0.02778	0.008	0.01299	0.02329	0.00587	0.01614	0.0215	0.01859	0.01982	0.00803	0.02422	0.01397	0.00896	0.0054	0.00943	0.0091	0.00509	0.00447	0.02632	0.01631	0.00753		3061.36
0.01604	0.00985	0.01667	0.01536	0.01201	0.01608	0.02775	0.00799	0.01297	0.02324	0.00586	0.01616	0.02132	0.01857	0.01981	0.00804	0.02423	0.01398	0.00895	0.0054	0.00941	0.0091	0.00506	0.00446	0.02625	0.01627	0.00751		3060.4
0.01605	0.00978	0.0166	0.01527	0.012	0.01598	0.02771	0.00799	0.01295	0.02302	0.00586	0.01609	0.02114	0.01845	0.01977	0.00806	0.02416	0.01393	0.00894	0.0054	0.0094	0.00908	0.00502	0.00445	0.02616	0.01623	0.00749		3059.43
0.01587	0.00966	0.01643	0.01509	0.01186	0.01575	0.02766	0.00798	0.01292	0.02281	0.00586	0.01594	0.02106	0.01826	0.01966	0.00803	0.02401	0.01381	0.00892	0.00539	0.00939	0.00903	0.005	0.00444	0.02607	0.01618	0.00747		3058.47
0.01569	0.00961	0.01621	0.0149	0.01185	0.01551	0.0276	0.00797	0.01289	0.02276	0.00586	0.01577	0.02102	0.01807	0.01944	0.00793	0.02374	0.01365	0.0089	0.00538	0.00938	0.00895	0.00497	0.00443	0.02597	0.01614	0.00746		3057.51
0.01566	0.0096	0.01604	0.01479	0.012	0.01534	0.02754	0.00796	0.01287	0.02287	0.00586	0.01567	0.02096	0.01794	0.01925	0.00785	0.02354	0.01354	0.00888	0.00537	0.00936	0.00889	0.00494	0.00442	0.02586	0.01608	0.00744		3056.54
0.01558	0.00948	0.01597	0.01472	0.01188	0.01523	0.02747	0.00794	0.01284	0.02294	0.00586	0.01564	0.02097	0.01782	0.01921	0.00778	0.02354	0.01349	0.00886	0.00535	0.00935	0.00888	0.0049	0.0044	0.02574	0.01603	0.0074		3055.58
0.01539	0.00934	0.01598	0.01463	0.01148	0.01519	0.02739	0.00792	0.01283	0.02291	0.00586	0.01564	0.02095	0.01771	0.01925	0.00773	0.02363	0.01345	0.00884	0.00534	0.00933	0.0089	0.00486	0.00438	0.02562	0.01597	0.00737		3054.61
0.0153	0.00934	0.01604	0.01459	0.01127	0.01528	0.02732	0.00789	0.01281	0.02293	0.00586	0.01565	0.0208	0.01766	0.01929	0.00775	0.02369	0.01345	0.00882	0.00533	0.00932	0.00891	0.00482	0.00435	0.0255	0.01592	0.00732		3053.65
0.01524	0.00934	0.01603	0.01452	0.01123	0.01534	0.02724	0.00787	0.01279	0.02296	0.00586	0.01561	0.02067	0.01759	0.01927	0.00775	0.02364	0.0134	0.0088	0.00531	0.0093	0.0089	0.0048	0.00432	0.02538	0.01586	0.00728		3052.69
0.01505	0.00924	0.01586	0.01435	0.01109	0.01518	0.02715	0.00784	0.01277	0.02277	0.00586	0.01549	0.02069	0.01741	0.01914	0.00763	0.02347	0.01322	0.00877	0.0053	0.00928	0.00883	0.00478	0.00428	0.02525	0.01579	0.00723		3051.72
0.01488	0.00914	0.01568	0.01418	0.01102	0.015	0.02707	0.00781	0.01275	0.02231	0.00587	0.01538	0.02077	0.01722	0.01898	0.0075	0.0233	0.01307	0.00875	0.00528	0.00927	0.00877	0.00474	0.00425	0.02512	0.01573	0.00718		3050.76
0.01491	0.00916	0.01565	0.01415	0.01125	0.01505	0.02698	0.00778	0.01273	0.02182	0.00587	0.01536	0.02077	0.01716	0.0189	0.00752	0.0232	0.01308	0.00873	0.00527	0.00925	0.00875	0.00467	0.00422	0.02499	0.01567	0.00713		3049.79
0.01503	0.00924	0.01575	0.01419	0.01152	0.01522	0.02689	0.00775	0.0127	0.02162	0.00587	0.0154	0.02066	0.01719	0.01893	0.00762	0.02321	0.01319	0.00871	0.00525	0.00924	0.00877	0.00461	0.00419	0.02486	0.01561	0.00709		3048.83
0.01496	0.00922	0.01582	0.01416	0.01139	0.01522	0.02681	0.00774	0.01268	0.0217	0.00587	0.01538	0.02049	0.01716	0.01898	0.00765	0.02331	0.01324	0.00869	0.00524	0.00922	0.00879	0.00454	0.00418	0.02473	0.01555	0.00705		3047.86
0.0147	0.0091	0.01573	0.01402	0.01102	0.01501	0.02672	0.00774	0.01265	0.02169	0.00586	0.01529	0.02036	0.01701	0.01891	0.00754	0.02328	0.01315	0.00867	0.00522	0.00921	0.00877	0.00448	0.00417	0.0246	0.01548	0.00702		3046.9
0.01448	0.00896	0.01554	0.01382	0.01077	0.01476	0.02664	0.00773	0.01262	0.02158	0.00586	0.0152	0.02028	0.0168	0.01871	0.00737	0.02306	0.01295	0.00865	0.00521	0.00919	0.00869	0.00442	0.00417	0.02447	0.01542	0.00699		3045.94
0.01436	0.00884	0.01537	0.01366	0.01069	0.01459	0.02657	0.00772	0.01258	0.02158	0.00586	0.01512	0.02023	0.01664	0.01852	0.00725	0.02283	0.01278	0.00864	0.00519	0.00918	0.00863	0.00439	0.00415	0.02435	0.01537	0.00696		3044.97
0.01424	0.00877	0.01529	0.01356	0.01067	0.01446	0.0265	0.00771	0.01255	0.02159	0.00585	0.01506	0.02018	0.01653	0.01841	0.00719	0.02269	0.01267	0.00862	0.00518	0.00917	0.00859	0.00437	0.00414	0.02423	0.01531	0.00692		3044.01
0.01408	0.00874	0.01525	0.01347	0.01064	0.01433	0.02645	0.00769	0.01252	0.02136	0.00585	0.01502	0.02012	0.01642	0.01831	0.00712	0.02255	0.01254	0.00861	0.00518	0.00916	0.00854	0.00436	0.00412	0.02412	0.01527	0.00687		3043.04
0.01396	0.00872	0.01522	0.01339	0.01059	0.01424	0.0264	0.00768	0.01248	0.02107	0.00584	0.01496	0.02011	0.01631	0.0182	0.00707	0.02243	0.01243	0.0086	0.00517	0.00914	0.00851	0.00436	0.00411	0.02402	0.01522	0.00683		3042.08
0.01392	0.00872	0.01519	0.01334	0.01055	0.01422	0.02636	0.00767	0.01245	0.02099	0.00583	0.01489	0.02019	0.01625	0.01814	0.00708	0.02236	0.01241	0.0086	0.00517	0.00913	0.00849	0.00439	0.0041	0.02392	0.01518	0.0068		3041.11
0.01391	0.00876	0.01521	0.01333	0.01061	0.01428	0.02633	0.00767	0.01241	0.02096	0.00582	0.01488	0.02028	0.01626	0.01811	0.00715	0.02233	0.01245	0.0086	0.00516	0.00913	0.0085	0.00443	0.00409	0.02382	0.01515	0.00676		3040.15
0.01392	0.00881	0.01531	0.01339	0.01082	0.01443	0.0263	0.00766	0.01236	0.02085	0.00582	0.01495	0.02027	0.01629	0.01814	0.00726	0.02235	0.01257	0.0086	0.00516	0.00912	0.00852	0.00446	0.00407	0.02373	0.01512	0.00672		3039.19
0.01393	0.00886	0.01542	0.01345	0.01099	0.01459	0.02627	0.00765	0.01231	0.02086	0.00581	0.015	0.02013	0.01628	0.01815	0.00735	0.02233	0.01266	0.0086	0.00516	0.00911	0.00854	0.00449	0.00406	0.02365	0.0151	0.00668		3038.22
0.01388	0.00885	0.01541	0.0134	0.01101	0.01461	0.02625	0.00765	0.01226	0.02097	0.0058	0.01496	0.01993	0.0162	0.01803	0.00734	0.02214	0.01261	0.0086	0.00516	0.00911	0.0085	0.00453	0.00405	0.02356	0.01507	0.00665		3037.26
0.01375	0.00879	0.01523	0.01324	0.01092	0.01444	0.02622	0.00766	0.01221	0.02093	0.00579	0.01483	0.01977	0.01603	0.01775	0.0072	0.02179	0.01238	0.0086	0.00515	0.0091	0.0084	0.0046	0.00405	0.02347	0.01505	0.00662		3036.29
0.0136	0.00873	0.01497	0.01305	0.01086	0.0142	0.02619	0.00766	0.01216	0.02076	0.00578	0.01465	0.01972	0.01581	0.01739	0.00701	0.02139	0.01208	0.00861	0.00515	0.0091	0.00827	0.00466	0.00405	0.02338	0.01504	0.0066		3035.33
0.0135	0.0087	0.01481	0.01291	0.01085	0.014	0.02616	0.00766	0.01211	0.02058	0.00578	0.01454	0.01978	0.01566	0.0171	0.00688	0.02106	0.01186	0.00861	0.00515	0.0091	0.00817	0.00471	0.00405	0.02329	0.01502	0.00657		3034.37
0.01351	0.00872	0.0148	0.01285	0.01092	0.01391	0.02614	0.00766	0.01208	0.02026	0.00577	0.01451	0.01984	0.0156	0.01694	0.00689	0.02084	0.0118	0.00862	0.00515	0.0091	0.00813	0.00474	0.00404	0.0232	0.015	0.00654		3033.4
0.01365	0.00882	0.0149	0.01288	0.01128	0.01399	0.02612	0.00766	0.01205	0.01975	0.00577	0.01452	0.0198	0.01563	0.01684	0.00696	0.02067	0.01185	0.00863	0.00514	0.00909	0.00811	0.00476	0.00403	0.02312	0.01499	0.00651		3032.44
0.01376	0.00892	0.01499	0.01289	0.01165	0.01409	0.02609	0.00766	0.01204	0.01931	0.00577	0.01456	0.01976	0.01566	0.01674	0.00701	0.02047	0.0119	0.00863	0.00514	0.00909	0.00808	0.00477	0.00401	0.02303	0.01497	0.00648		3031.47
0.01359	0.00887	0.01499	0.01281	0.0115	0.01402	0.02606	0.00766	0.01203	0.01909	0.00577	0.01459	0.01979	0.0156	0.01665	0.00696	0.02031	0.01184	0.00864	0.00513	0.00908	0.00805	0.00477	0.004	0.02293	0.01496	0.00644		3030.51
0.0133	0.00873	0.01502	0.01273	0.01108	0.01394	0.02602	0.00765	0.01203	0.01906	0.00577	0.01461	0.01979	0.01552	0.01663	0.00693	0.02025	0.01177	0.00864	0.00512	0.00908	0.00805	0.00476	0.00398	0.02283	0.01493	0.00641		3029.54
0.01311	0.00869	0.01512	0.01275	0.0109	0.01404	0.02598	0.00764	0.01202	0.01916	0.00577	0.01465	0.01969	0.01551	0.01661	0.00698	0.02022	0.01177	0.00864	0.00511	0.00907	0.00806	0.00473	0.00396	0.02272	0.01491	0.00637		3028.58
0.01304	0.00868	0.01517	0.01277	0.01092	0.01416	0.02592	0.00763	0.01202	0.01941	0.00577	0.01464	0.0195	0.01548	0.01649	0.007	0.02005	0.01173	0.00864	0.0051	0.00906	0.00802	0.00468	0.00394	0.02261	0.01488	0.00632		3027.62
0.013	0.00861	0.01508	0.0127	0.01096	0.0141	0.02585	0.00762	0.01201	0.01955	0.00577	0.01452	0.01929	0.01537	0.01622	0.00691	0.0197	0.01158	0.00863	0.00508	0.00905	0.00793	0.00462	0.00392	0.02248	0.01484	0.00628		3026.65
0.01287	0.0085	0.01486	0.01252	0.01087	0.01382	0.02577	0.00762	0.01199	0.01917	0.00577	0.0143	0.01922	0.01521	0.01585	0.00671	0.01921	0.01132	0.00863	0.00506	0.00904	0.0078	0.00457	0.00391	0.02235	0.0148	0.00625		3025.69
0.01263	0.0084	0.01467	0.01233	0.01061	0.01348	0.02568	0.00761	0.01197	0.01858	0.00577	0.01414	0.01925	0.01506	0.01552	0.00651	0.01876	0.01106	0.00862	0.00504	0.00902	0.00768	0.0045	0.00389	0.02221	0.01476	0.0062		3024.72
0.01248	0.0084	0.01466	0.01228	0.01047	0.01336	0.02558	0.00759	0.01194	0.01833	0.00577	0.01412	0.01922	0.01501	0.01533	0.00645	0.01849	0.01097	0.0086	0.00502	0.00901	0.00762	0.00443	0.00386	0.02207	0.01471	0.00615		3023.76
0.01248	0.00845	0.01474	0.0123	0.01058	0.01343	0.02548	0.00757	0.01191	0.01813	0.00576	0.01418	0.01908	0.01503	0.0152	0.00646	0.01827	0.01096	0.00859	0.00499	0.00899	0.00758	0.00439	0.00383	0.02192	0.01465	0.00609		3022.79
0.01244	0.0084	0.01469	0.01224	0.01061	0.0134	0.02538	0.00754	0.01187	0.01779	0.00576	0.01416	0.0189	0.01496	0.01496	0.0064	0.01789	0.01083	0.00858	0.00497	0.00897	0.00751	0.00436	0.00379	0.02178	0.0146	0.00602		3021.83
0.01228	0.00825	0.01448	0.01208	0.01041	0.01319	0.02527	0.0075	0.01183	0.01743	0.00575	0.01403	0.01874	0.0148	0.01463	0.00626	0.01741	0.01059	0.00857	0.00494	0.00895	0.00739	0.00434	0.00375	0.02163	0.01454	0.00595		3020.87
0.01208	0.00811	0.01427	0.01192	0.0102	0.01293	0.02516	0.00746	0.01178	0.01716	0.00575	0.01388	0.01862	0.01464	0.01428	0.0061	0.01696	0.01033	0.00855	0.00492	0.00893	0.00727	0.00435	0.00371	0.02149	0.01449	0.00587		3019.9
0.0119	0.00806	0.01416	0.01182	0.01015	0.01274	0.02505	0.00742	0.01172	0.01706	0.00574	0.01379	0.0185	0.01456	0.01394	0.00599	0.01654	0.01012	0.00854	0.00489	0.00891	0.00717	0.00439	0.00368	0.02135	0.01443	0.0058		3018.94
0.01175	0.00808	0.01408	0.01173	0.01015	0.01264	0.02495	0.00739	0.01166	0.01705	0.00574	0.01372	0.01841	0.01451	0.0136	0.00591	0.01607	0.00991	0.00854	0.00487	0.0089	0.00706	0.00443	0.00364	0.02122	0.01438	0.00573		3017.97
0.01162	0.00811	0.01397	0.01163	0.01012	0.01256	0.02486	0.00736	0.0116	0.01696	0.00573	0.01362	0.01833	0.01444	0.01321	0.00579	0.0155	0.00967	0.00853	0.00485	0.00888	0.00692	0.00445	0.00361	0.0211	0.01433	0.00567		3017.01
0.0115	0.00811	0.01384	0.01155	0.0101	0.01245	0.02477	0.00733	0.01154	0.01678	0.00572	0.01355	0.01825	0.01435	0.01281	0.00566	0.01492	0.00942	0.00853	0.00483	0.00886	0.00678	0.00445	0.00358	0.02098	0.01428	0.00562		3016.05
0.01135	0.00806	0.01373	0.01148	0.01001	0.01228	0.0247	0.00732	0.01149	0.01644	0.00571	0.01349	0.01818	0.01427	0.01242	0.0055	0.01441	0.00918	0.00853	0.00481	0.00885	0.00666	0.00447	0.00357	0.02087	0.01424	0.00557		3015.08
0.01122	0.008	0.01364	0.0114	0.00998	0.01213	0.02463	0.00731	0.01144	0.01583	0.00571	0.0134	0.01808	0.01419	0.01207	0.00536	0.0139	0.00896	0.00853	0.0048	0.00884	0.00653	0.00449	0.00355	0.02077	0.0142	0.00552		3014.12
0.01125	0.00801	0.01355	0.01135	0.01012	0.01207	0.02458	0.00731	0.0114	0.01514	0.0057	0.01332	0.01798	0.01412	0.01173	0.00528	0.01339	0.00879	0.00854	0.00479	0.00883	0.00641	0.00452	0.00354	0.02068	0.01416	0.00548		3013.15
0.01129	0.00803	0.01348	0.0113	0.01017	0.01198	0.02454	0.0073	0.01137	0.0146	0.0057	0.01326	0.01796	0.0141	0.01143	0.00522	0.01292	0.00866	0.00855	0.00478	0.00882	0.00631	0.00454	0.00352	0.0206	0.01414	0.00543		3012.19
0.01122	0.00799	0.01347	0.01127	0.01007	0.01187	0.02451	0.00729	0.01135	0.01421	0.00569	0.0132	0.01802	0.01409	0.01116	0.00512	0.01249	0.00853	0.00857	0.00477	0.00882	0.00624	0.00455	0.00351	0.02053	0.01412	0.0054		3011.22
0.01112	0.00794	0.01351	0.01128	0.01007	0.01182	0.02449	0.0073	0.01134	0.01398	0.00569	0.01317	0.01808	0.01413	0.01093	0.00509	0.01209	0.00846	0.00859	0.00477	0.00881	0.00617	0.00457	0.00351	0.02047	0.0141	0.00537		3010.26
0.01103	0.00794	0.01361	0.01134	0.01012	0.01188	0.02448	0.00731	0.01134	0.01403	0.00569	0.01321	0.01808	0.01421	0.01076	0.00516	0.0118	0.00848	0.0086	0.00477	0.00881	0.00614	0.00458	0.0035	0.02041	0.01408	0.00535		3009.3
0.01092	0.00798	0.01375	0.01138	0.01011	0.01202	0.02447	0.00733	0.01134	0.01411	0.00569	0.01327	0.01805	0.01429	0.01058	0.00522	0.01151	0.00845	0.00862	0.00477	0.00881	0.0061	0.00459	0.0035	0.02036	0.01407	0.00532		3008.33
0.0108	0.00803	0.01386	0.01139	0.01012	0.01215	0.02446	0.00734	0.01135	0.01393	0.00569	0.01329	0.01801	0.01433	0.01029	0.0052	0.0111	0.00833	0.00864	0.00477	0.00881	0.00603	0.00457	0.0035	0.02031	0.01406	0.0053		3007.37
0.01073	0.00805	0.0139	0.0114	0.01015	0.01215	0.02445	0.00735	0.01136	0.01355	0.00569	0.01327	0.01791	0.01433	0.00994	0.00512	0.01058	0.00815	0.00866	0.00477	0.00882	0.00592	0.00454	0.00349	0.02027	0.01405	0.00527		3006.4
0.0107	0.0081	0.01383	0.01137	0.0102	0.01205	0.02444	0.00735	0.01136	0.01318	0.0057	0.0132	0.01777	0.01431	0.00955	0.00503	0.01002	0.00796	0.00868	0.00478	0.00882	0.0058	0.00451	0.00349	0.02022	0.01404	0.00525		3005.44
0.01064	0.00812	0.01368	0.01132	0.01016	0.01187	0.02443	0.00736	0.01136	0.0129	0.0057	0.01308	0.0177	0.01426	0.00913	0.00489	0.00944	0.00774	0.00869	0.00478	0.00882	0.00568	0.00449	0.00349	0.02017	0.01403	0.00523		3004.47
0.01054	0.00808	0.01358	0.01127	0.01003	0.01168	0.02441	0.00737	0.01136	0.01275	0.00571	0.01297	0.01767	0.01424	0.00876	0.00478	0.00895	0.00753	0.00871	0.00479	0.00883	0.00557	0.00448	0.00349	0.02013	0.01402	0.00521		3003.51
0.01047	0.00805	0.0136	0.01126	0.00994	0.01158	0.02439	0.00737	0.01136	0.01263	0.00571	0.01296	0.01762	0.01427	0.00849	0.00474	0.00855	0.0074	0.00873	0.00479	0.00883	0.00549	0.00446	0.00348	0.02008	0.01401	0.00518		3002.55
0.0104	0.00806	0.01363	0.01126	0.00997	0.01154	0.02437	0.00736	0.01136	0.01233	0.00572	0.01296	0.01751	0.01429	0.00824	0.00474	0.00815	0.00729	0.00874	0.0048	0.00883	0.00542	0.00443	0.00347	0.02004	0.01401	0.00516		3001.58
0.01031	0.00808	0.01359	0.01125	0.00996	0.01148	0.02435	0.00735	0.01135	0.01185	0.00572	0.01292	0.01733	0.01424	0.00793	0.00469	0.00765	0.00712	0.00876	0.00481	0.00884	0.00532	0.00441	0.00345	0.02	0.014	0.00513		3000.62
0.01019	0.0081	0.01351	0.01122	0.00985	0.01136	0.02434	0.00734	0.01135	0.01144	0.00573	0.01284	0.01718	0.01417	0.00754	0.00458	0.00706	0.00687	0.00878	0.00482	0.00884	0.0052	0.00441	0.00343	0.01997	0.01399	0.0051		2999.65
0.01005	0.0081	0.01337	0.01115	0.0097	0.01119	0.02432	0.00732	0.01134	0.01118	0.00574	0.01276	0.01717	0.0141	0.00706	0.00443	0.00641	0.00654	0.0088	0.00483	0.00884	0.00506	0.00442	0.00342	0.01994	0.01399	0.00506		2998.69
0.00993	0.00809	0.01324	0.01111	0.00963	0.01109	0.02431	0.00731	0.01134	0.01102	0.00575	0.01269	0.01726	0.01407	0.00664	0.00431	0.00584	0.00627	0.00883	0.00485	0.00885	0.00495	0.00443	0.0034	0.01992	0.01398	0.00503		2997.73
0.00991	0.00814	0.01326	0.01117	0.00972	0.01114	0.02431	0.00731	0.01133	0.01099	0.00576	0.01269	0.01729	0.01414	0.0064	0.00431	0.00551	0.00618	0.00885	0.00487	0.00886	0.00491	0.00446	0.00339	0.01991	0.01398	0.005		2996.76
0.00996	0.00828	0.0134	0.01129	0.00991	0.01125	0.02432	0.00732	0.01133	0.01103	0.00577	0.0127	0.01719	0.01423	0.00631	0.00439	0.00538	0.00622	0.00888	0.00489	0.00886	0.00491	0.00448	0.00339	0.01991	0.01398	0.00498		2995.8
0.01001	0.00841	0.01347	0.01137	0.00999	0.01124	0.02433	0.00734	0.01134	0.01093	0.00578	0.01266	0.01706	0.01426	0.0062	0.00444	0.00529	0.0062	0.00891	0.00491	0.00887	0.00489	0.0045	0.00339	0.01992	0.01397	0.00497		2994.83
0.00998	0.00847	0.0134	0.01136	0.00984	0.0111	0.02436	0.00736	0.01135	0.0107	0.0058	0.01259	0.01703	0.01426	0.00603	0.00443	0.00513	0.00606	0.00895	0.00494	0.00889	0.00485	0.00453	0.00341	0.01994	0.01397	0.00497		2993.87
0.0099	0.00847	0.01331	0.01133	0.00963	0.01095	0.02439	0.00738	0.01137	0.01048	0.00582	0.01253	0.01707	0.01427	0.00586	0.00438	0.00495	0.00591	0.00898	0.00497	0.0089	0.00481	0.00457	0.00342	0.01997	0.01396	0.00498		2992.9
0.00986	0.00852	0.01336	0.01139	0.00965	0.01092	0.02444	0.00741	0.0114	0.01017	0.00584	0.01254	0.0171	0.01432	0.00561	0.00434	0.0046	0.0058	0.00901	0.005	0.00892	0.00476	0.00462	0.00344	0.02001	0.01396	0.00499		2991.94
0.00982	0.00867	0.01355	0.01153	0.00992	0.011	0.0245	0.00744	0.01144	0.00938	0.00587	0.01255	0.01717	0.01444	0.00483	0.00427	0.00341	0.00555	0.00905	0.00504	0.00894	0.00455	0.00466	0.00346	0.02006	0.01395	0.00501		2990.98
0.00973	0.0089	0.01374	0.01169	0.01028	0.01107	0.02457	0.00747	0.01149	0.0082	0.0059	0.01251	0.0173	0.0146	0.00352	0.00411	0.00143	0.00507	0.00909	0.00508	0.00896	0.00418	0.0047	0.00348	0.02013	0.01394	0.00504		2990.01
0.00979	0.00916	0.0139	0.01184	0.01055	0.01118	0.02466	0.0075	0.01154	0.00753	0.00593	0.0125	0.01741	0.01473	0.00284	0.0041	0.00043	0.00486	0.00912	0.00512	0.00898	0.004	0.00473	0.00351	0.0202	0.01393	0.00507		2989.05
0.01	0.00937	0.01404	0.01199	0.01067	0.01134	0.02475	0.00753	0.0116	0.00771	0.00596	0.01259	0.01747	0.01481	0.0032	0.00433	0.00101	0.00509	0.00915	0.00517	0.00901	0.00414	0.00477	0.00354	0.02028	0.01391	0.00511		2988.08
0.01012	0.00951	0.01416	0.01212	0.01067	0.01145	0.02485	0.00757	0.01167	0.00803	0.006	0.0127	0.01754	0.01485	0.00368	0.00456	0.00174	0.00535	0.00918	0.00522	0.00905	0.00433	0.0048	0.00357	0.02037	0.0139	0.00517		2987.12
0.01015	0.00965	0.01427	0.01225	0.01063	0.01154	0.02497	0.00761	0.01174	0.0082	0.00604	0.01276	0.01761	0.01489	0.00391	0.00472	0.00212	0.00549	0.00922	0.00527	0.00908	0.00445	0.00482	0.00362	0.02047	0.01389	0.00523		2986.15
0.01024	0.00985	0.01439	0.0124	0.01063	0.01169	0.02509	0.00765	0.01183	0.0085	0.00609	0.01282	0.01763	0.01492	0.00417	0.0049	0.00261	0.00566	0.00925	0.00533	0.00913	0.00461	0.00483	0.00367	0.02058	0.01388	0.00529		2985.19
0.01041	0.01008	0.01451	0.01255	0.01067	0.01183	0.02523	0.0077	0.01192	0.00895	0.00615	0.01289	0.0176	0.01494	0.00453	0.00513	0.00325	0.00586	0.00928	0.00539	0.00918	0.00479	0.00485	0.00372	0.02069	0.01388	0.00536		2984.23
0.01055	0.0103	0.01457	0.01269	0.01059	0.01188	0.02539	0.00775	0.01202	0.00926	0.00621	0.01291	0.01761	0.01494	0.00481	0.00534	0.00374	0.00599	0.00932	0.00546	0.00924	0.00493	0.00488	0.00379	0.02081	0.01389	0.00545		2983.26
0.01058	0.01051	0.01461	0.01282	0.0105	0.01187	0.02557	0.0078	0.01214	0.00905	0.00628	0.01287	0.01768	0.01491	0.00481	0.00546	0.0038	0.00598	0.00936	0.00553	0.00931	0.00498	0.00492	0.00387	0.02093	0.01392	0.00555		2982.3
0.01061	0.01079	0.01471	0.01299	0.01058	0.0119	0.02578	0.00786	0.01227	0.00876	0.00637	0.01284	0.01779	0.01489	0.00468	0.00554	0.00372	0.00598	0.00941	0.0056	0.00939	0.00501	0.00497	0.00396	0.02106	0.01397	0.00566		2981.33
0.01074	0.01116	0.01494	0.01324	0.01077	0.01201	0.02603	0.00793	0.01243	0.00894	0.00648	0.0129	0.01797	0.01492	0.00469	0.00573	0.00385	0.0061	0.00946	0.00568	0.00948	0.0051	0.00501	0.00406	0.02121	0.01406	0.00578		2980.37
0.01092	0.0116	0.01525	0.01353	0.01098	0.01217	0.02631	0.00801	0.01261	0.00917	0.0066	0.01299	0.01822	0.01495	0.00479	0.00602	0.00411	0.00627	0.00953	0.00577	0.0096	0.00522	0.00504	0.00418	0.02136	0.01417	0.00592		2979.41
0.01118	0.01214	0.01561	0.01389	0.01124	0.01243	0.02664	0.0081	0.01282	0.00899	0.00676	0.01312	0.01845	0.01502	0.00494	0.00639	0.00443	0.00651	0.00961	0.00586	0.00974	0.00537	0.00507	0.00432	0.02153	0.01433	0.00607		2978.44
0.0115	0.01276	0.01608	0.01431	0.01155	0.0128	0.02701	0.0082	0.01306	0.00882	0.00694	0.01327	0.01862	0.01513	0.00513	0.00681	0.00482	0.00681	0.0097	0.00595	0.0099	0.00556	0.00511	0.00448	0.02172	0.01453	0.00624		2977.48
0.0118	0.0134	0.01656	0.01475	0.0118	0.01318	0.02743	0.00833	0.01335	0.00887	0.00716	0.01341	0.01881	0.01522	0.00529	0.00726	0.00518	0.00708	0.00981	0.00605	0.0101	0.00575	0.00518	0.00467	0.02192	0.01478	0.00642		2976.51
0.01207	0.01406	0.01697	0.01519	0.01198	0.01348	0.02792	0.00847	0.01367	0.00891	0.00742	0.01352	0.01908	0.01523	0.00533	0.00769	0.00545	0.00726	0.00994	0.00616	0.01034	0.00592	0.00526	0.00489	0.02214	0.01508	0.00662		2975.55
0.01236	0.01484	0.01739	0.01569	0.01224	0.01378	0.02847	0.00863	0.01405	0.00908	0.00773	0.01365	0.01935	0.01524	0.00537	0.00816	0.00575	0.00747	0.01009	0.00627	0.01062	0.0061	0.00536	0.00515	0.02239	0.01544	0.00685		2974.58
0.0127	0.01573	0.01799	0.01627	0.01265	0.01423	0.02911	0.00882	0.0145	0.0095	0.00808	0.01384	0.01963	0.01531	0.00551	0.00874	0.00613	0.00781	0.01026	0.00638	0.01095	0.00633	0.00546	0.00544	0.02267	0.01586	0.00711		2973.62
0.01309	0.01669	0.01874	0.01692	0.0131	0.0148	0.02983	0.00902	0.01502	0.00979	0.00849	0.01408	0.01998	0.01542	0.0057	0.0094	0.0066	0.00821	0.01046	0.00651	0.01133	0.00659	0.00556	0.00576	0.02298	0.01635	0.0074		2972.66
0.01355	0.01771	0.01958	0.01765	0.01345	0.01539	0.03064	0.00924	0.01561	0.00979	0.00894	0.01436	0.02036	0.01554	0.00598	0.01013	0.0073	0.00866	0.01068	0.00663	0.01176	0.00691	0.00567	0.00612	0.02332	0.0169	0.00772		2971.69
0.01413	0.01886	0.02049	0.01846	0.01382	0.01603	0.03154	0.00949	0.01629	0.00984	0.00945	0.01467	0.02075	0.01566	0.00643	0.01097	0.0083	0.00921	0.01093	0.00677	0.01224	0.00732	0.00578	0.00652	0.0237	0.01752	0.00808		2970.73
0.01478	0.02018	0.02143	0.01933	0.01435	0.01676	0.03254	0.00976	0.01706	0.00997	0.01	0.01499	0.02113	0.01576	0.00694	0.01187	0.0094	0.00982	0.01121	0.00691	0.01277	0.00778	0.0059	0.00697	0.02411	0.0182	0.00847		2969.76
0.01546	0.02164	0.0224	0.02027	0.01498	0.01752	0.03364	0.01005	0.01791	0.01007	0.01059	0.0153	0.02153	0.01585	0.00743	0.0128	0.01049	0.01045	0.01151	0.00705	0.01335	0.00825	0.00602	0.00745	0.02456	0.01893	0.00889		2968.8
0.01616	0.02319	0.02345	0.0213	0.01561	0.01827	0.03481	0.01037	0.01883	0.01037	0.01122	0.01564	0.02193	0.01594	0.00796	0.01383	0.01169	0.01109	0.01184	0.0072	0.01397	0.00876	0.00615	0.00798	0.02503	0.01971	0.00936		2967.83
0.0169	0.02483	0.02459	0.02243	0.01623	0.01906	0.03605	0.01071	0.01981	0.01104	0.01188	0.01602	0.02235	0.01605	0.00858	0.01497	0.0131	0.01178	0.01219	0.00735	0.01463	0.00932	0.00629	0.00856	0.02552	0.02053	0.00985		2966.87
0.01775	0.02658	0.02579	0.02365	0.01684	0.01991	0.03733	0.01107	0.02085	0.01192	0.01254	0.01644	0.02276	0.01616	0.00924	0.01621	0.01465	0.01255	0.01255	0.0075	0.01531	0.00993	0.00644	0.00918	0.02602	0.02136	0.01039		2965.91
0.01867	0.02841	0.02708	0.02492	0.01744	0.02081	0.03863	0.01146	0.0219	0.01255	0.01321	0.01687	0.02317	0.01626	0.0099	0.01748	0.01622	0.01336	0.01292	0.00765	0.01599	0.01057	0.0066	0.00985	0.02653	0.02219	0.01096		2964.94
0.01962	0.03028	0.02846	0.02624	0.01805	0.0218	0.03992	0.01187	0.02296	0.01287	0.01386	0.0173	0.0236	0.01631	0.01053	0.01878	0.01777	0.01419	0.01328	0.00778	0.01667	0.01123	0.00677	0.01055	0.02702	0.023	0.01156		2963.98
0.0206	0.03221	0.02991	0.02759	0.01877	0.02286	0.04117	0.01228	0.02399	0.01323	0.01449	0.01775	0.02408	0.01633	0.01113	0.02011	0.01934	0.01504	0.01363	0.00791	0.01732	0.01191	0.00694	0.01127	0.02749	0.02377	0.01216		2963.01
0.02164	0.03422	0.0314	0.029	0.01965	0.02402	0.04234	0.01267	0.02496	0.01363	0.01507	0.01826	0.02456	0.01641	0.01173	0.02149	0.02094	0.01594	0.01396	0.00803	0.01794	0.01259	0.0071	0.01195	0.02793	0.02449	0.01273		2962.05
0.02266	0.03622	0.03293	0.03045	0.02058	0.02527	0.0434	0.01303	0.02585	0.01402	0.01559	0.01882	0.02498	0.01659	0.01235	0.0229	0.02254	0.01686	0.01427	0.00813	0.01849	0.01329	0.00724	0.01259	0.02833	0.02513	0.01327		2961.09
0.0236	0.03817	0.03447	0.03188	0.02147	0.0265	0.04432	0.01334	0.02663	0.01437	0.01604	0.01935	0.02537	0.01677	0.01295	0.02428	0.02407	0.01775	0.01453	0.00821	0.01897	0.01397	0.00738	0.01314	0.02867	0.02567	0.01373		2960.12
0.02447	0.04005	0.03593	0.03323	0.02233	0.02757	0.04507	0.01359	0.02728	0.0147	0.01641	0.01983	0.02569	0.01691	0.01351	0.02557	0.02551	0.0186	0.01474	0.00827	0.01936	0.01461	0.00748	0.0136	0.02894	0.02611	0.01412		2959.16
0.02531	0.04176	0.03722	0.03443	0.0231	0.02849	0.04563	0.01377	0.02776	0.01514	0.01669	0.02028	0.02587	0.017	0.01404	0.02672	0.02688	0.01939	0.01491	0.0083	0.01965	0.0152	0.00756	0.01393	0.02914	0.02642	0.0144		2958.19
0.02603	0.04315	0.03825	0.0354	0.02368	0.02926	0.04598	0.01387	0.02807	0.01551	0.01688	0.02065	0.02587	0.01707	0.01452	0.02769	0.0281	0.02005	0.01501	0.00831	0.01984	0.01569	0.00761	0.01412	0.02926	0.0266	0.01458		2957.23
0.02653	0.04408	0.03892	0.03602	0.02403	0.02977	0.0461	0.01389	0.02819	0.0156	0.01697	0.0209	0.02571	0.01709	0.01491	0.02837	0.02901	0.02054	0.01504	0.0083	0.01992	0.01604	0.00761	0.01418	0.0293	0.02665	0.01465		2956.26
0.02672	0.04436	0.03913	0.03618	0.02409	0.02994	0.046	0.01383	0.02813	0.01552	0.01697	0.02096	0.02538	0.01709	0.01514	0.02865	0.02945	0.0208	0.01501	0.00826	0.01988	0.01618	0.00758	0.01411	0.02926	0.02657	0.01461		2955.3
0.0265	0.04385	0.03872	0.03575	0.02381	0.02969	0.04568	0.0137	0.02789	0.0153	0.01688	0.02084	0.02494	0.01704	0.01516	0.02841	0.0293	0.02073	0.01492	0.00819	0.01975	0.01606	0.00752	0.01392	0.02914	0.02637	0.01447		2954.34
0.02579	0.04243	0.03763	0.03469	0.02315	0.02895	0.04517	0.0135	0.02748	0.01506	0.01671	0.02049	0.02448	0.01692	0.01496	0.02756	0.02854	0.0203	0.01478	0.00811	0.01952	0.01567	0.00743	0.01361	0.02897	0.02605	0.01423		2953.37
0.02474	0.04022	0.03601	0.03312	0.02222	0.02784	0.04449	0.01325	0.02693	0.01507	0.01648	0.01999	0.02404	0.01678	0.01465	0.02617	0.0273	0.01963	0.01458	0.00801	0.01921	0.01504	0.00731	0.01321	0.02874	0.02565	0.01393		2952.41
0.02357	0.03754	0.03413	0.03128	0.0212	0.02663	0.0437	0.01295	0.02627	0.01521	0.01619	0.01945	0.02359	0.01667	0.01435	0.02451	0.02587	0.01889	0.01435	0.0079	0.01884	0.01429	0.00717	0.01273	0.02848	0.02518	0.01357		2951.44
0.02239	0.03482	0.03221	0.0294	0.02014	0.02543	0.04282	0.01263	0.02555	0.0152	0.01587	0.01891	0.02313	0.01656	0.01409	0.02285	0.02451	0.01815	0.01409	0.00779	0.01843	0.01354	0.00702	0.0122	0.0282	0.02469	0.01318		2950.48
0.02129	0.03232	0.03039	0.02766	0.01911	0.0242	0.04193	0.01231	0.02481	0.01505	0.01551	0.01837	0.02274	0.01643	0.01383	0.02133	0.02334	0.01744	0.01383	0.00769	0.018	0.01285	0.00686	0.01166	0.02792	0.02418	0.01277		2949.51
0.02034	0.03019	0.02881	0.02621	0.01819	0.02301	0.04106	0.01199	0.02409	0.01501	0.01515	0.01786	0.02248	0.01629	0.0135	0.02002	0.0223	0.01676	0.01357	0.00759	0.01757	0.01227	0.0067	0.01114	0.02766	0.0237	0.01238		2948.55
0.0196	0.02855	0.02759	0.02513	0.0174	0.02204	0.04026	0.01171	0.02342	0.0151	0.0148	0.01744	0.02234	0.01617	0.01316	0.019	0.0214	0.01618	0.01333	0.00751	0.01717	0.01181	0.00656	0.01065	0.02744	0.02327	0.01202		2947.59
0.01915	0.02753	0.02682	0.02451	0.01688	0.0214	0.03957	0.01146	0.02285	0.01521	0.01447	0.01717	0.02226	0.0161	0.01291	0.01839	0.02079	0.0158	0.01313	0.00745	0.01681	0.01152	0.00644	0.01024	0.02726	0.02292	0.01172		2946.62
0.01893	0.02706	0.02641	0.02428	0.01665	0.0211	0.03904	0.01128	0.0224	0.01525	0.01418	0.01705	0.02229	0.01606	0.01277	0.01811	0.02049	0.01564	0.01297	0.00741	0.01652	0.01139	0.00634	0.00992	0.02715	0.02266	0.01149		2945.66
0.01885	0.02697	0.02629	0.02429	0.01655	0.021	0.0387	0.01117	0.0221	0.01507	0.01394	0.017	0.02248	0.01606	0.01266	0.01798	0.02037	0.01558	0.01285	0.00741	0.0163	0.01135	0.00629	0.00973	0.0271	0.02251	0.01137		2944.69
0.01895	0.02725	0.02648	0.02456	0.01656	0.02111	0.03855	0.01114	0.02197	0.01473	0.01378	0.01706	0.0228	0.01609	0.01266	0.0181	0.02054	0.01567	0.0128	0.00743	0.01617	0.01142	0.00627	0.00968	0.02712	0.02248	0.01136		2943.73
0.01933	0.02797	0.02705	0.02517	0.01681	0.0215	0.03862	0.01121	0.02202	0.01471	0.01372	0.01725	0.02314	0.01617	0.01289	0.01862	0.02114	0.01602	0.01281	0.00748	0.01614	0.01167	0.0063	0.00978	0.02723	0.02258	0.01148		2942.77
0.01993	0.02905	0.02789	0.02605	0.0173	0.02213	0.03892	0.01137	0.02226	0.01519	0.01377	0.01756	0.02348	0.01631	0.01327	0.01944	0.02207	0.01656	0.01289	0.00757	0.01621	0.01205	0.00637	0.01004	0.02741	0.02282	0.01172		2941.8
0.02067	0.03038	0.0289	0.02711	0.01791	0.02292	0.03944	0.01161	0.02268	0.01578	0.01398	0.01789	0.02385	0.01646	0.01368	0.0204	0.02313	0.01717	0.01304	0.00769	0.01641	0.01251	0.00648	0.01044	0.02766	0.02319	0.01207		2940.84
0.02148	0.03192	0.03002	0.0283	0.01854	0.02378	0.04018	0.01193	0.02329	0.01616	0.01435	0.01823	0.02426	0.01659	0.01409	0.02145	0.02426	0.01785	0.01325	0.00783	0.01673	0.01301	0.00662	0.01096	0.02799	0.02369	0.01252		2939.87
0.02238	0.03368	0.0313	0.02967	0.0192	0.02475	0.04114	0.0123	0.02408	0.01637	0.01494	0.0186	0.02471	0.01668	0.01451	0.02263	0.02549	0.0186	0.01352	0.00801	0.0172	0.01358	0.00679	0.01159	0.02837	0.02432	0.01305		2938.91
0.0234	0.0357	0.03282	0.03123	0.02002	0.02586	0.04229	0.01273	0.02504	0.01648	0.01577	0.01904	0.02521	0.01678	0.01494	0.02398	0.02682	0.01943	0.01386	0.00821	0.01782	0.01422	0.00698	0.0123	0.02882	0.02506	0.01367		2937.94
0.02454	0.03797	0.03458	0.03298	0.02098	0.02708	0.04364	0.01322	0.02617	0.01658	0.01688	0.01956	0.0258	0.01692	0.01539	0.02551	0.02824	0.02036	0.01426	0.00843	0.01863	0.01494	0.0072	0.0131	0.02933	0.02593	0.01435		2936.98
0.02579	0.04051	0.03653	0.03494	0.022	0.02839	0.04518	0.01376	0.02747	0.01693	0.01831	0.02016	0.02643	0.01709	0.01588	0.02721	0.02979	0.02142	0.01472	0.00869	0.01963	0.01573	0.00745	0.01398	0.02992	0.02692	0.01509		2936.02
0.02719	0.04328	0.03865	0.03711	0.02313	0.02989	0.04694	0.01434	0.029	0.01748	0.02011	0.02083	0.0271	0.01726	0.01646	0.02909	0.03157	0.0226	0.01525	0.00897	0.02087	0.01662	0.00772	0.01494	0.03061	0.02805	0.0159		2935.05
0.02876	0.04624	0.04093	0.03949	0.02441	0.03158	0.04897	0.01499	0.0308	0.01795	0.0223	0.02155	0.02778	0.01742	0.01714	0.03114	0.03361	0.0239	0.01585	0.0093	0.02236	0.01759	0.00801	0.016	0.03144	0.02934	0.01678		2934.09
0.03044	0.04938	0.04343	0.04206	0.02579	0.03341	0.05132	0.01572	0.03294	0.01833	0.02492	0.02234	0.02846	0.01759	0.01785	0.03333	0.0358	0.02534	0.01655	0.00967	0.02412	0.01863	0.00833	0.01715	0.03245	0.03082	0.01776		2933.12
0.03216	0.0527	0.04613	0.04482	0.02719	0.03536	0.05405	0.01653	0.03549	0.01868	0.02798	0.02316	0.02921	0.01778	0.01854	0.03562	0.03807	0.02688	0.01735	0.01009	0.02617	0.01974	0.00868	0.01842	0.03367	0.03251	0.01883		2932.16
0.03392	0.05618	0.04901	0.04775	0.0287	0.03748	0.05722	0.01744	0.03849	0.01908	0.03149	0.024	0.03014	0.01795	0.01922	0.03802	0.04042	0.02849	0.01827	0.01058	0.02853	0.02091	0.00908	0.01984	0.03513	0.03443	0.02001		2931.19
0.03581	0.05987	0.05215	0.05095	0.03046	0.03982	0.06087	0.01848	0.04199	0.01951	0.03544	0.02492	0.03127	0.01813	0.01995	0.0406	0.04296	0.03022	0.01932	0.01112	0.03121	0.02218	0.00952	0.02141	0.03684	0.03659	0.02134		2930.23
0.03799	0.0639	0.05568	0.05452	0.03256	0.04249	0.06502	0.01965	0.04602	0.02003	0.03979	0.02601	0.03254	0.01843	0.02086	0.04348	0.04584	0.03223	0.02051	0.01173	0.03419	0.0236	0.01004	0.02319	0.0388	0.03901	0.02285		2929.27
0.0405	0.06836	0.05968	0.05854	0.03499	0.04562	0.06967	0.02102	0.05054	0.02085	0.0445	0.02731	0.03393	0.01885	0.02198	0.04668	0.04915	0.03457	0.02183	0.01239	0.03747	0.0252	0.01064	0.0252	0.041	0.04166	0.02458		2928.3
0.04326	0.07329	0.06417	0.06302	0.0377	0.04921	0.07478	0.02261	0.05555	0.02196	0.04948	0.02879	0.03546	0.01934	0.02325	0.05021	0.05287	0.03721	0.02327	0.01311	0.04102	0.02699	0.01134	0.02751	0.0434	0.04451	0.02657		2927.34
0.0463	0.07871	0.06919	0.06803	0.04073	0.05311	0.0803	0.02449	0.06095	0.02297	0.05466	0.03044	0.03714	0.01985	0.02463	0.0541	0.057	0.04017	0.02483	0.01387	0.04478	0.02899	0.01216	0.03018	0.04597	0.04754	0.02888		2926.37
0.0497	0.08467	0.07477	0.07368	0.04416	0.05734	0.08613	0.02666	0.06668	0.02381	0.05991	0.03229	0.03901	0.02039	0.02616	0.05843	0.06156	0.04349	0.02647	0.01466	0.0487	0.03124	0.01313	0.03324	0.04865	0.05069	0.03148		2925.41
0.0535	0.09122	0.081	0.08005	0.04806	0.06215	0.09218	0.02908	0.0726	0.02479	0.06512	0.03434	0.04108	0.02099	0.02788	0.06324	0.06663	0.04724	0.02817	0.01545	0.0527	0.03375	0.01422	0.03665	0.05137	0.05388	0.03431		2924.45
0.05766	0.09837	0.0879	0.08716	0.05249	0.06766	0.09829	0.03164	0.07858	0.02609	0.07015	0.03661	0.04333	0.02167	0.0298	0.06852	0.07225	0.05148	0.02989	0.01624	0.05668	0.03655	0.01536	0.04028	0.05405	0.05706	0.03725		2923.48
0.06217	0.10605	0.09546	0.095	0.05752	0.07381	0.10433	0.03419	0.08446	0.0276	0.07487	0.03912	0.04572	0.02242	0.03193	0.07424	0.07845	0.05627	0.03159	0.017	0.06053	0.03963	0.01649	0.04395	0.05662	0.06012	0.04014		2922.52
0.06701	0.11414	0.10364	0.10354	0.06311	0.08052	0.11011	0.0366	0.09008	0.02922	0.07915	0.04188	0.0482	0.02319	0.03433	0.0804	0.08522	0.06161	0.03322	0.01771	0.06414	0.04301	0.01755	0.04748	0.05898	0.06299	0.04286		2921.55
0.0721	0.12253	0.11236	0.11268	0.06915	0.08773	0.11546	0.03878	0.09525	0.0311	0.08285	0.04484	0.05066	0.02394	0.03694	0.08691	0.09246	0.06745	0.03474	0.01835	0.06741	0.04664	0.0185	0.0507	0.06104	0.06558	0.04527		2920.59
0.07728	0.13111	0.12144	0.12228	0.07554	0.09529	0.12022	0.04063	0.09979	0.03331	0.08586	0.04791	0.05293	0.02463	0.03965	0.09359	0.09998	0.07368	0.0361	0.01888	0.07023	0.05045	0.01928	0.05349	0.06272	0.06779	0.0473		2919.62
0.08237	0.1397	0.1306	0.13208	0.08211	0.10297	0.1242	0.04208	0.10355	0.03556	0.08808	0.05103	0.05473	0.02524	0.04238	0.10025	0.10757	0.08014	0.03726	0.0193	0.07252	0.05435	0.01988	0.05574	0.06394	0.06955	0.04888		2918.66
0.08711	0.14789	0.13941	0.14149	0.08851	0.11033	0.12726	0.04311	0.10637	0.03742	0.08944	0.05407	0.0556	0.0257	0.04501	0.10667	0.11489	0.08649	0.03817	0.01958	0.0742	0.05814	0.02028	0.05739	0.06463	0.07078	0.04997		2917.7
0.09101	0.15494	0.14693	0.14928	0.09393	0.11649	0.12927	0.04368	0.10813	0.03846	0.0899	0.05669	0.05518	0.02585	0.0472	0.11229	0.12115	0.09189	0.03881	0.01971	0.07523	0.0614	0.02047	0.05839	0.06474	0.07144	0.05053		2916.73
0.09318	0.15965	0.15149	0.15345	0.09698	0.11994	0.13012	0.04379	0.10873	0.0383	0.08945	0.05831	0.05345	0.02558	0.04835	0.11609	0.12495	0.09488	0.03913	0.01968	0.07559	0.0634	0.02044	0.05873	0.06425	0.07149	0.05056		2915.77
0.09268	0.16052	0.15133	0.15209	0.09617	0.1191	0.12978	0.04345	0.10815	0.03677	0.08811	0.05834	0.05081	0.02488	0.04789	0.11693	0.12476	0.09404	0.03914	0.0195	0.07526	0.06332	0.02022	0.0584	0.06317	0.07093	0.05007		2914.8
0.08928	0.15677	0.14582	0.14494	0.09109	0.11361	0.12826	0.04267	0.10643	0.03412	0.08593	0.05652	0.04784	0.02388	0.04572	0.11422	0.11993	0.08913	0.03883	0.01917	0.07428	0.06089	0.0198	0.05744	0.06155	0.06979	0.0491		2913.84
0.08374	0.14919	0.13616	0.13385	0.08312	0.10495	0.12567	0.04149	0.10368	0.03102	0.083	0.05326	0.04497	0.02278	0.04239	0.1084	0.11146	0.08153	0.03823	0.01872	0.07269	0.05668	0.0192	0.05588	0.05949	0.06813	0.04767		2912.88
0.07735	0.13964	0.12476	0.12159	0.07448	0.09541	0.12215	0.03996	0.10008	0.02823	0.07941	0.04945	0.04249	0.02174	0.03877	0.10084	0.10156	0.07329	0.03737	0.01817	0.07055	0.0518	0.01845	0.05381	0.05708	0.06603	0.04585		2911.91
0.07116	0.12985	0.11372	0.11016	0.0667	0.08659	0.1179	0.03815	0.09581	0.02598	0.07531	0.04581	0.04044	0.02086	0.03556	0.09301	0.09219	0.06589	0.0363	0.01753	0.06795	0.04717	0.01757	0.05129	0.05445	0.06361	0.0437		2910.95
0.06567	0.12076	0.10405	0.10035	0.06029	0.07904	0.1131	0.03613	0.09108	0.02416	0.07082	0.04266	0.03877	0.02017	0.03296	0.08578	0.08418	0.0598	0.03508	0.01685	0.06499	0.04317	0.01661	0.04843	0.05171	0.06095	0.04132		2909.98
0.06101	0.11271	0.09594	0.09219	0.05523	0.07287	0.10797	0.03397	0.08607	0.02278	0.06609	0.04002	0.03734	0.01964	0.03087	0.07945	0.0775	0.05494	0.03375	0.01614	0.06177	0.03983	0.0156	0.04536	0.04893	0.05816	0.0388		2909.02
0.05716	0.10577	0.08927	0.08553	0.0513	0.06793	0.10269	0.03178	0.08098	0.02179	0.06125	0.03785	0.03611	0.01922	0.02912	0.07406	0.07189	0.05104	0.03237	0.01544	0.05841	0.03707	0.01458	0.04218	0.04622	0.05534	0.03626		2908.05
0.05397	0.09988	0.08385	0.08013	0.04817	0.06398	0.09743	0.02964	0.07596	0.02093	0.05646	0.03608	0.03507	0.01885	0.02761	0.06953	0.06715	0.04787	0.03098	0.01475	0.05501	0.03478	0.0136	0.03905	0.04363	0.05256	0.0338		2907.09
0.05131	0.09493	0.07948	0.07574	0.04561	0.06076	0.09234	0.02767	0.07115	0.02009	0.05181	0.03462	0.0342	0.01852	0.02631	0.06575	0.06322	0.0453	0.02962	0.0141	0.05167	0.03291	0.0127	0.03609	0.04124	0.0499	0.03155		2906.13
0.04911	0.09079	0.07592	0.07213	0.04355	0.05807	0.08753	0.02595	0.06667	0.01936	0.04742	0.03341	0.03349	0.01818	0.02523	0.06259	0.06004	0.04321	0.02833	0.0135	0.04848	0.03137	0.01192	0.03345	0.03909	0.04741	0.02959		2905.16
0.04728	0.08728	0.07297	0.06914	0.04191	0.05584	0.08312	0.02455	0.06259	0.01875	0.04337	0.03243	0.03286	0.01786	0.02434	0.05993	0.05741	0.04149	0.02713	0.01296	0.04552	0.03011	0.01131	0.03123	0.03719	0.04513	0.028		2904.2
0.04571	0.08428	0.07051	0.06665	0.04062	0.05401	0.07915	0.02351	0.05898	0.01822	0.03973	0.03162	0.03228	0.01766	0.02346	0.05765	0.05494	0.04001	0.02604	0.01249	0.04284	0.02899	0.01086	0.02949	0.03558	0.04311	0.02679		2903.23
0.04431	0.08169	0.06844	0.06455	0.03955	0.05246	0.07569	0.02276	0.05588	0.01766	0.03652	0.03091	0.03179	0.01757	0.02233	0.0556	0.05227	0.03861	0.02508	0.01208	0.04046	0.02792	0.01055	0.0282	0.03426	0.04134	0.02589		2902.27
0.04302	0.07943	0.06666	0.06273	0.0386	0.05111	0.07273	0.02224	0.05327	0.01719	0.03377	0.03024	0.03142	0.01745	0.02114	0.05377	0.04965	0.03731	0.02424	0.01175	0.03839	0.02694	0.01034	0.02727	0.0332	0.03983	0.0252		2901.3
0.04199	0.07743	0.06504	0.06111	0.03772	0.04998	0.07027	0.02183	0.05115	0.0171	0.03146	0.02969	0.03109	0.0173	0.02062	0.0523	0.0482	0.03639	0.02354	0.01147	0.03663	0.02624	0.01018	0.02655	0.03239	0.03857	0.02465		2900.34
0.04125	0.0756	0.06354	0.05963	0.03687	0.04901	0.06825	0.02147	0.04947	0.01736	0.02958	0.02928	0.03069	0.01713	0.02098	0.05117	0.04814	0.03591	0.02295	0.01126	0.03516	0.02587	0.01002	0.02596	0.0318	0.03753	0.02416		2899.38
0.04055	0.07388	0.06211	0.05825	0.03606	0.04806	0.06664	0.02115	0.04815	0.01769	0.02808	0.02891	0.03026	0.01695	0.02142	0.05015	0.04825	0.03548	0.02246	0.01109	0.03394	0.02556	0.00987	0.02542	0.03137	0.03668	0.02372		2898.41
0.03975	0.07225	0.06074	0.05692	0.03527	0.04708	0.06534	0.02083	0.04713	0.01786	0.02692	0.02847	0.02987	0.01673	0.02144	0.04909	0.04775	0.03487	0.02206	0.01095	0.03294	0.02514	0.00972	0.02491	0.03107	0.03597	0.0233		2897.45
0.03888	0.07074	0.05941	0.05562	0.03446	0.0461	0.06429	0.02052	0.04632	0.01777	0.02603	0.02801	0.02955	0.01649	0.0212	0.04798	0.04684	0.03415	0.02172	0.01084	0.03211	0.02464	0.00956	0.02441	0.03085	0.03537	0.02289		2896.48
0.03807	0.06927	0.05816	0.05436	0.03375	0.04512	0.06338	0.0202	0.04562	0.01757	0.02536	0.0276	0.02924	0.01633	0.02088	0.04684	0.04582	0.03344	0.02142	0.01074	0.03143	0.02413	0.00941	0.02391	0.03065	0.03483	0.02249		2895.52
0.03734	0.06777	0.05699	0.05316	0.03319	0.04422	0.06254	0.01989	0.04497	0.01735	0.02484	0.02725	0.02893	0.01628	0.02056	0.04573	0.04479	0.03278	0.02115	0.01064	0.03084	0.02362	0.00926	0.02341	0.03046	0.03432	0.02209		2894.56
0.03663	0.06624	0.05584	0.05198	0.03261	0.0434	0.06171	0.01957	0.04429	0.01699	0.02443	0.0269	0.02863	0.01626	0.02027	0.04467	0.04381	0.03214	0.02087	0.01054	0.03032	0.02313	0.0091	0.0229	0.03023	0.0338	0.02169		2893.59
0.03589	0.06474	0.05468	0.05079	0.03194	0.04261	0.06082	0.01924	0.04354	0.01666	0.02407	0.02655	0.02832	0.01621	0.02002	0.04363	0.04291	0.03152	0.02059	0.01043	0.02983	0.02266	0.00895	0.02237	0.02996	0.03326	0.02128		2892.63
0.03513	0.06326	0.05352	0.0496	0.03127	0.0418	0.05987	0.0189	0.04272	0.01665	0.02374	0.02621	0.02799	0.01614	0.01983	0.04261	0.04209	0.03091	0.02029	0.01031	0.02935	0.0222	0.0088	0.02182	0.02966	0.03269	0.02086		2891.66
0.03437	0.06175	0.05233	0.04842	0.03065	0.04092	0.05885	0.01855	0.04183	0.01689	0.02339	0.02587	0.02767	0.01608	0.01965	0.04158	0.04131	0.03029	0.01997	0.01018	0.02886	0.02175	0.00864	0.02126	0.02933	0.03209	0.02043		2890.7
0.03363	0.06021	0.05114	0.04721	0.03004	0.03999	0.05779	0.0182	0.0409	0.0171	0.02303	0.02551	0.02734	0.01602	0.01947	0.0405	0.04049	0.02966	0.01964	0.01005	0.02835	0.0213	0.00848	0.02069	0.02899	0.03147	0.01998		2889.73
0.03292	0.05867	0.04993	0.04597	0.02935	0.03908	0.05671	0.01784	0.03995	0.01705	0.02263	0.02513	0.02699	0.01596	0.01924	0.03937	0.03957	0.02902	0.0193	0.00992	0.02781	0.02082	0.00833	0.0201	0.02865	0.03086	0.01952		2888.77
0.03218	0.0571	0.04867	0.04469	0.02861	0.0382	0.05564	0.01748	0.039	0.01668	0.02219	0.02475	0.02663	0.01589	0.01892	0.03824	0.03853	0.02834	0.01897	0.00979	0.02725	0.02031	0.00818	0.01951	0.02833	0.03025	0.01905		2887.81
0.03137	0.05544	0.04736	0.0434	0.02791	0.03732	0.05459	0.01712	0.03807	0.01644	0.02173	0.02434	0.0263	0.0158	0.01854	0.0371	0.03737	0.02764	0.01863	0.00966	0.02667	0.01976	0.00804	0.01891	0.02801	0.02966	0.01859		2886.84
0.03056	0.05374	0.04606	0.0421	0.02726	0.03639	0.05359	0.01677	0.03717	0.01647	0.02123	0.02392	0.02601	0.0157	0.01814	0.03593	0.03617	0.02693	0.01831	0.00954	0.02609	0.0192	0.0079	0.01833	0.02771	0.02909	0.01814		2885.88
0.02978	0.05206	0.04478	0.04082	0.0266	0.03545	0.05263	0.01643	0.0363	0.01642	0.02072	0.02351	0.02574	0.01562	0.0178	0.03473	0.03505	0.02622	0.018	0.00943	0.0255	0.01866	0.00776	0.01777	0.02743	0.02856	0.01771		2884.91
0.02897	0.0504	0.04351	0.03955	0.02592	0.0345	0.05174	0.0161	0.03548	0.01636	0.0202	0.02311	0.0255	0.01556	0.01754	0.03356	0.03407	0.02555	0.0177	0.00932	0.02493	0.01814	0.00763	0.01725	0.02717	0.02806	0.01731		2883.95
0.0282	0.04877	0.04228	0.03834	0.02528	0.03357	0.05092	0.0158	0.03471	0.01645	0.01968	0.02275	0.02531	0.01549	0.01735	0.03245	0.03322	0.02495	0.01743	0.00923	0.02439	0.01767	0.0075	0.01678	0.02693	0.02761	0.01695		2882.98
0.02756	0.04724	0.04117	0.03721	0.0247	0.03274	0.05017	0.01552	0.034	0.01645	0.01916	0.02241	0.02516	0.01542	0.01725	0.03146	0.03256	0.02443	0.01717	0.00914	0.02388	0.01727	0.00739	0.01636	0.02672	0.0272	0.01663		2882.02
0.02705	0.0459	0.04019	0.0362	0.02414	0.03206	0.04949	0.01529	0.03334	0.01643	0.01866	0.02214	0.02505	0.01536	0.01729	0.03059	0.03211	0.02401	0.01693	0.00906	0.02342	0.01695	0.00729	0.01601	0.02652	0.02682	0.01637		2881.06
0.02661	0.04481	0.03936	0.03535	0.02367	0.0315	0.04889	0.01508	0.03274	0.01667	0.01816	0.02191	0.02496	0.0153	0.01738	0.02985	0.03181	0.02364	0.01671	0.009	0.023	0.0167	0.00721	0.01571	0.02634	0.02649	0.01616		2880.09
0.02621	0.04399	0.03868	0.0347	0.02334	0.03103	0.04835	0.01491	0.0322	0.01694	0.01767	0.02171	0.02491	0.01523	0.01742	0.02932	0.0316	0.02334	0.01651	0.00894	0.02262	0.01651	0.00715	0.01547	0.02618	0.0262	0.01599		2879.13
0.02596	0.04349	0.03823	0.03426	0.02311	0.03069	0.04787	0.01476	0.03171	0.0169	0.01719	0.02157	0.0249	0.01517	0.01746	0.02905	0.03153	0.02314	0.01633	0.00889	0.02226	0.01641	0.0071	0.01527	0.02603	0.02594	0.01584		2878.16
0.02593	0.04338	0.03802	0.03409	0.02294	0.03051	0.04744	0.01463	0.03127	0.01672	0.01672	0.02149	0.02492	0.01513	0.01759	0.029	0.03172	0.02307	0.01616	0.00884	0.02193	0.01643	0.00705	0.01509	0.0259	0.02571	0.01572		2877.2
0.02604	0.04364	0.03803	0.03415	0.02284	0.03041	0.04707	0.01451	0.03087	0.01671	0.01625	0.02144	0.02495	0.01508	0.01781	0.02914	0.03212	0.02311	0.01601	0.0088	0.02159	0.01654	0.007	0.01493	0.02578	0.02551	0.0156		2876.24
0.02621	0.0442	0.0382	0.03435	0.02282	0.03034	0.04672	0.01439	0.03051	0.01679	0.01579	0.02142	0.02499	0.01497	0.01799	0.02942	0.03257	0.02319	0.01587	0.00877	0.02125	0.01671	0.00696	0.01477	0.02566	0.02533	0.01548		2875.27
0.02632	0.04488	0.03844	0.03461	0.02286	0.03031	0.0464	0.01427	0.03018	0.0167	0.01534	0.02142	0.02502	0.01484	0.0181	0.02976	0.03295	0.02326	0.01574	0.00874	0.0209	0.01689	0.00692	0.01461	0.02555	0.02515	0.01535		2874.31
0.02637	0.04539	0.03862	0.03478	0.02295	0.03033	0.04609	0.01416	0.02987	0.01655	0.01491	0.02145	0.025	0.01476	0.0182	0.03004	0.03325	0.02334	0.01561	0.00871	0.02052	0.01703	0.00687	0.01445	0.02544	0.02498	0.01522		2873.34
0.02634	0.04549	0.03863	0.03474	0.02302	0.03027	0.04576	0.01405	0.02955	0.01659	0.01451	0.02146	0.02491	0.01475	0.01831	0.03013	0.03341	0.02345	0.01548	0.00868	0.02013	0.01708	0.00683	0.01429	0.02531	0.02479	0.01508		2872.38
0.02618	0.04507	0.03836	0.0344	0.02294	0.03011	0.04537	0.01394	0.02918	0.01684	0.01418	0.02141	0.02473	0.01476	0.01838	0.02994	0.03332	0.02347	0.01534	0.00863	0.01974	0.017	0.00679	0.01413	0.02516	0.02457	0.01494		2871.41
0.02584	0.0441	0.03778	0.03372	0.02271	0.02985	0.0449	0.01383	0.02874	0.01719	0.01392	0.02126	0.02449	0.01473	0.01835	0.02942	0.03295	0.02333	0.01518	0.00858	0.01937	0.01677	0.00675	0.01397	0.02496	0.02431	0.01479		2870.45
0.02534	0.0427	0.03695	0.0328	0.02234	0.02938	0.04432	0.01373	0.02821	0.01753	0.01379	0.02101	0.02423	0.01465	0.01824	0.02863	0.03241	0.02304	0.01499	0.00851	0.01904	0.01644	0.00671	0.01382	0.02471	0.024	0.01465		2869.49
0.02474	0.04114	0.03602	0.03178	0.02189	0.02875	0.04368	0.01363	0.02763	0.01769	0.01383	0.02072	0.024	0.01452	0.0181	0.02772	0.0318	0.02266	0.01479	0.00844	0.01878	0.01606	0.00666	0.01369	0.02445	0.02368	0.01452		2868.52
0.02412	0.03971	0.03515	0.03088	0.02142	0.02811	0.04304	0.01355	0.02706	0.01757	0.01407	0.02043	0.02385	0.01437	0.01797	0.02685	0.03128	0.0223	0.01459	0.00837	0.01865	0.01572	0.00662	0.01357	0.0242	0.02338	0.0144		2867.56
0.02363	0.03859	0.03451	0.03026	0.02106	0.02763	0.0425	0.01347	0.02661	0.01745	0.01458	0.0202	0.0238	0.01421	0.01791	0.02622	0.03101	0.02207	0.01442	0.00832	0.01867	0.01549	0.00658	0.01348	0.02403	0.02317	0.01429		2866.59
0.02343	0.03792	0.03423	0.03	0.02089	0.02742	0.04221	0.01342	0.02639	0.0177	0.01539	0.02008	0.02386	0.01408	0.01799	0.02592	0.0311	0.02201	0.01432	0.00831	0.01889	0.01542	0.00655	0.0134	0.02399	0.02311	0.0142		2865.63
0.02352	0.03778	0.03437	0.03012	0.02088	0.02749	0.04227	0.01337	0.02653	0.01822	0.01655	0.02008	0.02403	0.01402	0.01819	0.026	0.03154	0.02215	0.01432	0.00835	0.01937	0.01552	0.00652	0.01335	0.02412	0.02328	0.01413		2864.66
0.02386	0.03822	0.03485	0.03065	0.02106	0.02781	0.04281	0.01333	0.02713	0.01866	0.01808	0.0202	0.02427	0.01399	0.01848	0.02643	0.03234	0.0225	0.01446	0.00846	0.02013	0.01578	0.00649	0.01333	0.02448	0.02372	0.01409		2863.7
0.02441	0.03921	0.03566	0.03156	0.02145	0.02836	0.04392	0.01332	0.02827	0.01886	0.02	0.02043	0.02457	0.01397	0.01887	0.02718	0.03346	0.02304	0.01475	0.00864	0.02123	0.0162	0.00647	0.01337	0.02508	0.02449	0.0141		2862.74
0.02518	0.04069	0.03677	0.03282	0.022	0.02913	0.04567	0.01338	0.03	0.01897	0.02231	0.02075	0.02497	0.01394	0.01933	0.02824	0.03484	0.02373	0.01523	0.00891	0.02267	0.01677	0.00648	0.01355	0.02595	0.0256	0.01424		2861.77
0.02617	0.0426	0.03818	0.03439	0.02267	0.0301	0.0481	0.01363	0.03237	0.01928	0.02499	0.02114	0.02552	0.01392	0.01983	0.02959	0.03646	0.02455	0.01589	0.00927	0.0245	0.01746	0.00656	0.01402	0.02709	0.02709	0.01465		2860.81
0.02735	0.04484	0.03991	0.03625	0.02353	0.03134	0.0512	0.01423	0.03536	0.01973	0.028	0.02164	0.02617	0.01395	0.02043	0.0312	0.03832	0.02557	0.01676	0.00972	0.02669	0.01827	0.00679	0.01497	0.02848	0.02893	0.01549		2859.84
0.02872	0.04736	0.04201	0.03841	0.02468	0.03288	0.05496	0.01532	0.03895	0.02021	0.03128	0.02228	0.02693	0.01409	0.02115	0.03307	0.04043	0.02682	0.01781	0.01024	0.02925	0.0192	0.00724	0.01662	0.03011	0.03111	0.01693		2858.88
0.03032	0.0502	0.04446	0.04092	0.02611	0.0347	0.0593	0.01695	0.04307	0.02081	0.03475	0.02308	0.02793	0.01429	0.02198	0.03519	0.0428	0.02827	0.01904	0.01083	0.03211	0.02026	0.00793	0.01903	0.03193	0.03358	0.01897		2857.92
0.03221	0.05354	0.04733	0.04392	0.02774	0.03683	0.06413	0.01903	0.04764	0.0215	0.03833	0.02401	0.02927	0.01449	0.0229	0.03766	0.04551	0.02995	0.02041	0.01147	0.03522	0.0215	0.00881	0.02212	0.0339	0.03628	0.02149		2856.95
0.03457	0.05768	0.05094	0.04767	0.0297	0.0395	0.06934	0.02141	0.05255	0.02225	0.04191	0.02517	0.03107	0.01476	0.02402	0.0407	0.04883	0.03203	0.0219	0.01216	0.03847	0.02303	0.00981	0.02565	0.03596	0.03915	0.02432		2855.99
0.03762	0.06304	0.05575	0.05257	0.03233	0.04309	0.07477	0.02389	0.05765	0.02322	0.04537	0.02672	0.03349	0.01517	0.02548	0.04461	0.05312	0.03477	0.02346	0.01285	0.04176	0.02504	0.01083	0.02938	0.03804	0.0421	0.02723		2855.02
0.04168	0.07013	0.06224	0.05918	0.03601	0.04801	0.08026	0.02631	0.06279	0.02451	0.04861	0.02883	0.03663	0.01575	0.0274	0.0498	0.05882	0.03846	0.02506	0.01354	0.04497	0.02773	0.01181	0.03304	0.04007	0.04503	0.03007		2854.06
0.04712	0.07953	0.07099	0.06814	0.04119	0.05478	0.0856	0.02855	0.06777	0.02625	0.0515	0.03168	0.04046	0.01655	0.02999	0.05671	0.06646	0.04353	0.02662	0.01419	0.04797	0.03135	0.01269	0.03645	0.04196	0.04782	0.03269		2853.09
0.05421	0.09162	0.08254	0.08007	0.04838	0.06389	0.09057	0.03053	0.0724	0.02866	0.05394	0.03545	0.04454	0.0176	0.03345	0.06574	0.0765	0.05048	0.0281	0.01477	0.05064	0.03614	0.01344	0.03946	0.04363	0.05037	0.03499		2852.13
0.06286	0.10627	0.09695	0.09509	0.05774	0.07544	0.09496	0.03216	0.07647	0.03171	0.05584	0.04016	0.0479	0.01886	0.03782	0.07688	0.08893	0.0595	0.02941	0.01526	0.05289	0.04214	0.01404	0.04196	0.04497	0.05254	0.03689		2851.17
0.07217	0.12219	0.11299	0.11195	0.06845	0.08842	0.09851	0.0334	0.07974	0.03497	0.0571	0.04541	0.04941	0.02009	0.04271	0.08923	0.10268	0.06994	0.03051	0.01562	0.05462	0.04888	0.01447	0.04387	0.0459	0.05421	0.03834		2850.2
0.08016	0.13642	0.12743	0.12706	0.07806	0.10003	0.10101	0.03422	0.082	0.03758	0.05768	0.05005	0.04851	0.02088	0.04707	0.10053	0.11498	0.07951	0.03131	0.01583	0.05576	0.05502	0.01473	0.04515	0.04633	0.05526	0.03929		2849.24
0.08429	0.14508	0.13566	0.13522	0.08306	0.10633	0.10225	0.03459	0.08308	0.03832	0.05754	0.05259	0.04568	0.02089	0.04941	0.1077	0.12206	0.08474	0.03177	0.01586	0.05627	0.05858	0.01479	0.04576	0.04621	0.05562	0.03973		2848.27
0.08299	0.14545	0.13434	0.13278	0.08112	0.10465	0.10216	0.03453	0.0829	0.03669	0.05668	0.05205	0.04198	0.02015	0.04885	0.10837	0.1213	0.08325	0.03186	0.01572	0.05612	0.05815	0.01467	0.0457	0.04553	0.05526	0.03965		2847.31
0.07692	0.13806	0.12419	0.12108	0.07316	0.0959	0.10073	0.03401	0.08149	0.0335	0.05514	0.04877	0.03831	0.01897	0.04581	0.10253	0.11325	0.07584	0.03157	0.0154	0.05533	0.05404	0.01436	0.04495	0.04434	0.0542	0.03904		2846.34
0.06836	0.12601	0.10933	0.10509	0.0626	0.08376	0.09809	0.03306	0.07897	0.03014	0.05297	0.04408	0.03515	0.01772	0.04159	0.09246	0.10118	0.06575	0.03093	0.01493	0.05391	0.04801	0.01388	0.04354	0.04272	0.05251	0.03791		2845.38
0.05953	0.11259	0.094	0.08928	0.05257	0.07176	0.09441	0.03169	0.07551	0.02765	0.05024	0.03933	0.0326	0.01661	0.03741	0.08103	0.08856	0.05602	0.02999	0.01433	0.05193	0.04178	0.01324	0.04149	0.04078	0.0503	0.0363		2844.42
0.05172	0.09984	0.08063	0.0758	0.04448	0.06169	0.08992	0.02994	0.07134	0.02605	0.04706	0.03523	0.03058	0.01573	0.0339	0.07023	0.07744	0.04808	0.0288	0.01365	0.04946	0.03632	0.01244	0.03884	0.03862	0.0477	0.03423		2843.45
0.04532	0.08865	0.06987	0.06505	0.03841	0.05383	0.08484	0.02786	0.06666	0.02464	0.04353	0.03197	0.02894	0.01503	0.03117	0.06096	0.06838	0.04205	0.02743	0.0129	0.04658	0.03189	0.01151	0.03569	0.03633	0.04481	0.03177		2842.49
0.04026	0.07923	0.06149	0.05667	0.03389	0.04778	0.07939	0.02552	0.06166	0.02332	0.03978	0.02942	0.0276	0.01446	0.02908	0.05339	0.06127	0.03754	0.02593	0.01212	0.04342	0.02841	0.01048	0.03215	0.034	0.04176	0.02902		2841.52
0.03628	0.07144	0.055	0.05017	0.03043	0.04306	0.07377	0.02303	0.05653	0.02254	0.03592	0.02739	0.02652	0.01396	0.02746	0.04736	0.05576	0.03411	0.02436	0.01134	0.04008	0.0257	0.0094	0.02837	0.03169	0.03865	0.0261		2840.56
0.03312	0.06501	0.0499	0.04508	0.02777	0.03936	0.06817	0.02054	0.05144	0.02224	0.03207	0.02577	0.02567	0.01353	0.02618	0.04256	0.05146	0.03144	0.02278	0.01058	0.03669	0.02358	0.00835	0.02457	0.02949	0.03557	0.02321		2839.6
0.0306	0.05963	0.04588	0.04106	0.02575	0.0365	0.06275	0.01823	0.04654	0.02191	0.02832	0.02449	0.025	0.01322	0.02517	0.03868	0.04803	0.02935	0.02123	0.00985	0.03336	0.0219	0.00738	0.02102	0.02744	0.03263	0.02054		2838.63
0.02862	0.05508	0.04269	0.03782	0.02422	0.03431	0.05765	0.01629	0.04196	0.0214	0.02478	0.0235	0.02443	0.01304	0.02439	0.0355	0.04526	0.02774	0.01976	0.00918	0.0302	0.02054	0.0066	0.01797	0.02559	0.02988	0.0183		2837.67
0.02698	0.05123	0.04011	0.03515	0.02299	0.03252	0.05299	0.01484	0.03779	0.02098	0.02152	0.02271	0.02391	0.0129	0.02376	0.03288	0.04301	0.02644	0.0184	0.00857	0.02728	0.01942	0.00604	0.01561	0.02397	0.02738	0.01661		2836.7
0.02556	0.04796	0.03793	0.0329	0.0219	0.03093	0.04885	0.01387	0.03412	0.02075	0.0186	0.02203	0.02349	0.01275	0.02321	0.0307	0.04114	0.02531	0.01717	0.00805	0.02467	0.01848	0.00569	0.01397	0.02261	0.02518	0.01544		2835.74
0.02433	0.04513	0.03606	0.03098	0.02095	0.02955	0.0453	0.01329	0.031	0.02059	0.01606	0.02142	0.02315	0.01259	0.02273	0.02886	0.03954	0.02432	0.01611	0.0076	0.02239	0.01769	0.0055	0.01291	0.02151	0.02331	0.01467		2834.77
0.02335	0.04265	0.0345	0.02938	0.02022	0.02843	0.04237	0.01293	0.02845	0.02044	0.01392	0.02089	0.02285	0.01249	0.02235	0.0273	0.0382	0.02351	0.01521	0.00725	0.02047	0.01702	0.0054	0.01224	0.02067	0.02177	0.01413		2833.81
0.02252	0.0405	0.03317	0.02801	0.01961	0.02752	0.04005	0.01266	0.02647	0.02037	0.01217	0.02045	0.02258	0.01239	0.02204	0.02596	0.03706	0.02285	0.01448	0.00697	0.01889	0.01646	0.00532	0.01175	0.02007	0.02055	0.0137		2832.85
0.02175	0.03859	0.03198	0.02681	0.01905	0.0267	0.0383	0.01244	0.02501	0.02037	0.0108	0.02008	0.02232	0.01229	0.02179	0.02477	0.03611	0.02228	0.01391	0.00677	0.01762	0.01597	0.00524	0.01136	0.01969	0.01964	0.01332		2831.88
0.02106	0.0369	0.03092	0.02576	0.01854	0.02596	0.03707	0.01223	0.02401	0.02029	0.00979	0.01977	0.02205	0.01222	0.02159	0.02375	0.03531	0.02179	0.0135	0.00663	0.01665	0.01554	0.00517	0.011	0.01948	0.01899	0.01297		2830.92
0.02049	0.03539	0.02999	0.02484	0.01805	0.02531	0.03626	0.01203	0.02339	0.02011	0.00908	0.01949	0.0218	0.0122	0.02138	0.02286	0.03457	0.02134	0.0132	0.00654	0.01593	0.01515	0.0051	0.01067	0.01941	0.01855	0.01264		2829.95
0.01998	0.03399	0.02916	0.02399	0.01758	0.02472	0.03576	0.01184	0.02304	0.01997	0.00863	0.01921	0.02157	0.01216	0.02116	0.02206	0.03385	0.02089	0.013	0.00648	0.01543	0.0148	0.00503	0.01036	0.01942	0.01827	0.01234		2828.99
0.01948	0.0327	0.02844	0.02321	0.01718	0.0242	0.03547	0.01166	0.02286	0.01981	0.00839	0.01894	0.02136	0.01209	0.02094	0.0213	0.03321	0.02047	0.01287	0.00645	0.0151	0.01448	0.00497	0.01006	0.01945	0.01807	0.01205		2828.02
0.019	0.03154	0.02778	0.0225	0.01685	0.02372	0.03526	0.01148	0.02273	0.01965	0.0083	0.0187	0.02117	0.01202	0.02074	0.02057	0.03263	0.02009	0.01276	0.00642	0.01489	0.01419	0.0049	0.00978	0.01947	0.01792	0.01177		2827.06
0.01855	0.03047	0.02714	0.02184	0.01653	0.02321	0.03504	0.01131	0.02258	0.01969	0.00832	0.01848	0.021	0.01195	0.02056	0.01989	0.03208	0.01975	0.01267	0.00638	0.01478	0.01391	0.00484	0.00951	0.01945	0.01776	0.01152		2826.1
0.01813	0.02944	0.02651	0.02123	0.01623	0.02269	0.03478	0.01115	0.02236	0.01982	0.0084	0.01828	0.02084	0.01185	0.02038	0.01927	0.03154	0.01943	0.01256	0.00634	0.01472	0.01366	0.00478	0.00927	0.01937	0.01757	0.01128		2825.13
0.01775	0.02848	0.02594	0.02066	0.01595	0.02218	0.03445	0.01101	0.02208	0.01981	0.00852	0.01808	0.02072	0.01173	0.0202	0.01873	0.03104	0.01913	0.01245	0.00629	0.01469	0.01342	0.00473	0.00904	0.01926	0.01736	0.01105		2824.17
0.0174	0.02759	0.02544	0.02015	0.01568	0.02177	0.03407	0.01088	0.02176	0.01976	0.00863	0.01789	0.02061	0.01163	0.02005	0.01826	0.03065	0.01887	0.01232	0.00623	0.01466	0.01321	0.00468	0.00883	0.01914	0.01712	0.01084		2823.2
0.0171	0.0268	0.02499	0.0197	0.01544	0.02148	0.03368	0.01076	0.02143	0.01982	0.00874	0.01775	0.02047	0.01158	0.01995	0.01782	0.03032	0.01865	0.01219	0.00617	0.01461	0.01303	0.00462	0.00862	0.01901	0.01689	0.01064		2822.24
0.01683	0.02607	0.02455	0.01927	0.01524	0.02121	0.03329	0.01064	0.0211	0.01982	0.00881	0.01762	0.02033	0.01155	0.01986	0.01741	0.02999	0.01842	0.01206	0.00611	0.01454	0.01285	0.00457	0.00843	0.01888	0.01666	0.01046		2821.28
0.01658	0.02537	0.02411	0.01886	0.01505	0.02092	0.03292	0.01053	0.02079	0.01968	0.00886	0.01749	0.02022	0.0115	0.01976	0.01702	0.02966	0.01816	0.01194	0.00605	0.01444	0.01268	0.00451	0.00826	0.01877	0.01644	0.01028		2820.31
0.01634	0.0247	0.02373	0.01849	0.01488	0.02065	0.03257	0.01043	0.0205	0.01962	0.00886	0.01737	0.02012	0.01146	0.01965	0.01666	0.02934	0.01792	0.01182	0.006	0.01431	0.01252	0.00446	0.00809	0.01866	0.01623	0.01011		2819.35
0.01612	0.0241	0.02342	0.01815	0.01472	0.02039	0.03224	0.01033	0.02022	0.01982	0.00884	0.01726	0.02001	0.01144	0.01956	0.01632	0.02909	0.01774	0.01171	0.00594	0.01416	0.01238	0.00441	0.00793	0.01855	0.01604	0.00995		2818.38
0.01589	0.02354	0.02312	0.01781	0.01456	0.02013	0.03193	0.01024	0.01996	0.02006	0.00878	0.01715	0.01993	0.01143	0.01949	0.016	0.02887	0.01759	0.0116	0.0059	0.014	0.01225	0.00436	0.00778	0.01845	0.01585	0.0098		2817.42
0.01568	0.023	0.02281	0.0175	0.01441	0.01988	0.03164	0.01015	0.01972	0.02007	0.0087	0.01702	0.01984	0.0114	0.01942	0.0157	0.02866	0.01746	0.0115	0.00585	0.01384	0.01213	0.00432	0.00764	0.01836	0.01568	0.00966		2816.45
0.01547	0.02247	0.0225	0.01722	0.01427	0.01966	0.03136	0.01006	0.01949	0.01996	0.0086	0.01689	0.01975	0.01135	0.01936	0.01543	0.02842	0.01732	0.0114	0.00581	0.01368	0.01202	0.00429	0.00751	0.01827	0.01551	0.00953		2815.49
0.01525	0.02199	0.02221	0.01694	0.01416	0.01944	0.03109	0.00999	0.01927	0.01991	0.00849	0.01679	0.01964	0.0113	0.01929	0.01518	0.02817	0.01717	0.01131	0.00577	0.01353	0.01191	0.00425	0.00739	0.01818	0.01535	0.0094		2814.53
0.01507	0.02154	0.02195	0.01666	0.01401	0.01926	0.03084	0.00991	0.01906	0.01996	0.00837	0.01669	0.01951	0.01126	0.0192	0.01492	0.02794	0.01701	0.01122	0.00573	0.01339	0.0118	0.00421	0.00728	0.01809	0.0152	0.00929		2813.56
0.01494	0.02112	0.02168	0.01639	0.01382	0.01907	0.0306	0.00984	0.01887	0.01999	0.00826	0.01659	0.01937	0.01121	0.01912	0.01466	0.02774	0.01684	0.01114	0.00569	0.01326	0.0117	0.00417	0.00718	0.018	0.01506	0.00917		2812.6
0.01479	0.0207	0.0214	0.01612	0.01362	0.01882	0.03037	0.00977	0.01868	0.01975	0.00816	0.01648	0.01928	0.01113	0.01904	0.0144	0.02755	0.01667	0.01106	0.00566	0.01315	0.0116	0.00414	0.00708	0.01792	0.01492	0.00907		2811.63
0.01459	0.02028	0.0211	0.01584	0.01342	0.01852	0.03015	0.0097	0.01851	0.01923	0.00806	0.01636	0.01926	0.01102	0.01894	0.01415	0.02735	0.01651	0.01098	0.00562	0.01304	0.0115	0.00412	0.00698	0.01784	0.01479	0.00897		2810.67
0.01443	0.01992	0.02085	0.0156	0.01326	0.0183	0.02994	0.00964	0.01834	0.01901	0.00797	0.01626	0.01922	0.01096	0.01886	0.01394	0.02717	0.01639	0.01091	0.00559	0.01294	0.0114	0.0041	0.00689	0.01777	0.01466	0.00887		2809.7
0.01435	0.01962	0.0207	0.01545	0.01318	0.0182	0.02974	0.00957	0.01819	0.01933	0.0079	0.01621	0.01915	0.011	0.01881	0.01378	0.02702	0.01631	0.01084	0.00556	0.01284	0.01132	0.00408	0.0068	0.0177	0.01454	0.00878		2808.74
0.01427	0.01933	0.02057	0.01533	0.01314	0.01815	0.02955	0.00951	0.01803	0.01966	0.00783	0.01619	0.01908	0.01103	0.01878	0.01362	0.02687	0.01622	0.01077	0.00553	0.01275	0.01125	0.00406	0.00671	0.01763	0.01443	0.00869		2807.78
0.01414	0.01901	0.02041	0.01516	0.01304	0.01808	0.02936	0.00945	0.01789	0.01962	0.00776	0.01615	0.01903	0.01101	0.01875	0.01344	0.02674	0.01612	0.0107	0.00551	0.01266	0.01118	0.00404	0.00662	0.01756	0.01431	0.0086		2806.81
0.01399	0.01869	0.02022	0.01498	0.01292	0.01796	0.02918	0.00939	0.01774	0.01946	0.0077	0.0161	0.01898	0.01099	0.01872	0.01327	0.02664	0.01604	0.01064	0.00548	0.01257	0.01112	0.00402	0.00654	0.01749	0.01421	0.00851		2805.85
0.01384	0.01839	0.02003	0.0148	0.01285	0.01781	0.029	0.00934	0.01761	0.01945	0.00764	0.01603	0.01892	0.01096	0.01869	0.01312	0.02656	0.01594	0.01058	0.00545	0.01249	0.01106	0.004	0.00645	0.01741	0.0141	0.00843		2804.88
0.01373	0.01808	0.01986	0.01462	0.01283	0.01764	0.02882	0.00928	0.01747	0.01953	0.00759	0.01595	0.01885	0.01092	0.01863	0.01295	0.02643	0.01583	0.01051	0.00543	0.0124	0.01099	0.00398	0.00637	0.01734	0.014	0.00835		2803.92
0.01366	0.01777	0.01969	0.01445	0.01277	0.01748	0.02864	0.00923	0.01733	0.01958	0.00753	0.01589	0.01878	0.01088	0.01857	0.01277	0.02626	0.0157	0.01045	0.00541	0.01232	0.01092	0.00396	0.00629	0.01727	0.01389	0.00827		2802.96
0.01357	0.01749	0.01949	0.01429	0.01269	0.01733	0.02847	0.00918	0.0172	0.01957	0.00747	0.01584	0.01865	0.01085	0.01851	0.01261	0.0261	0.01559	0.0104	0.00538	0.01225	0.01085	0.00393	0.00622	0.01719	0.01379	0.00819		2801.99
0.01341	0.01723	0.01927	0.01413	0.01255	0.01717	0.0283	0.00914	0.01707	0.01955	0.00741	0.01575	0.0185	0.01079	0.01845	0.01246	0.02597	0.01551	0.01034	0.00536	0.01217	0.01079	0.00391	0.00614	0.01712	0.01369	0.00812		2801.03
0.01322	0.01694	0.01906	0.01393	0.01234	0.01697	0.02813	0.00909	0.01694	0.01952	0.00736	0.01563	0.0184	0.01067	0.01837	0.0123	0.02583	0.0154	0.01028	0.00534	0.0121	0.01072	0.00389	0.00607	0.01704	0.01359	0.00805		2800.06
0.0031	0.00165	0.00166	0.0006	0.00529	0.00109	0.01102	0.00431	0.00216	0.00825	0.0016	0.00745	0.00723	0.00226	0.00518	8e-05	0.00912	0.00092	0.00556	0.0029	0.00583	0.003	0.00378	5e-05	0.00705	0.00489	5e-05		1800.18
0.00273	0.00145	0.0017	0.00053	0.00451	0.00101	0.01102	0.00434	0.00195	0.00872	0.00152	0.00744	0.00724	0.00226	0.00545	5e-05	0.0095	0.00093	0.00557	0.00293	0.00584	0.00311	0.00432	5e-05	0.00708	0.00495	4e-05		1799.21
0.0018	0.00098	0.0019	0.00035	0.00288	0.00078	0.01101	0.00436	0.00176	0.00934	0.00145	0.00744	0.00742	0.00218	0.00629	7e-05	0.01069	0.00097	0.00559	0.00295	0.00584	0.00346	0.00482	6e-05	0.00712	0.00501	4e-05		1798.25
0.00174	0.00102	0.00189	0.00032	0.00289	0.00077	0.01101	0.00438	0.00159	0.00918	0.0014	0.0074	0.00744	0.00217	0.0065	0.0001	0.01097	0.00095	0.0056	0.00297	0.00585	0.00354	0.00515	6e-05	0.00714	0.00506	4e-05		1797.29
0.00253	0.00146	0.00166	0.00043	0.00438	0.00093	0.01101	0.00438	0.00144	0.00842	0.00137	0.00735	0.00742	0.00225	0.00602	0.0001	0.01029	0.00087	0.00561	0.00299	0.00585	0.00334	0.0053	5e-05	0.00717	0.0051	4e-05		1796.32
0.00269	0.00149	0.00161	0.00044	0.00469	0.00095	0.011	0.00439	0.00132	0.00804	0.00136	0.00737	0.00771	0.00225	0.0059	8e-05	0.01012	0.00085	0.00562	0.003	0.00585	0.0033	0.00541	5e-05	0.00719	0.00514	4e-05		1795.36
0.00256	0.00138	0.00169	0.00042	0.00435	0.001	0.01099	0.00439	0.00126	0.00799	0.00137	0.0074	0.00817	0.00223	0.00579	0.00013	0.00995	0.00086	0.00562	0.00301	0.00585	0.00326	0.00542	5e-05	0.0072	0.00516	3e-05		1794.39
0.00365	0.00196	0.00149	0.00066	0.00607	0.00144	0.01098	0.00438	0.00128	0.00758	0.0014	0.0074	0.00808	0.00238	0.00458	0.00018	0.00826	0.00078	0.00562	0.00301	0.00584	0.00279	0.00524	4e-05	0.0072	0.00516	3e-05		1793.43
0.00552	0.00294	0.00104	0.00104	0.00922	0.00202	0.01096	0.00436	0.00139	0.00715	0.00144	0.00737	0.0076	0.00259	0.00304	0.00013	0.00617	0.00062	0.00561	0.003	0.00584	0.00217	0.00487	4e-05	0.00718	0.00514	3e-05		1792.46
0.00528	0.00277	0.00104	0.00098	0.00885	0.00178	0.01094	0.00434	0.0016	0.0076	0.0015	0.00732	0.0072	0.00249	0.00325	4e-05	0.00653	0.00056	0.00559	0.00299	0.00584	0.00225	0.00448	3e-05	0.00715	0.00509	3e-05		1791.5
0.00331	0.00172	0.00152	0.0006	0.00553	0.00112	0.01091	0.00432	0.0019	0.00874	0.00157	0.00731	0.007	0.00222	0.00476	1e-05	0.00866	0.00066	0.00557	0.00296	0.00583	0.00285	0.0042	4e-05	0.0071	0.00501	3e-05		1790.54
0.00158	0.00083	0.00198	0.00029	0.00261	0.00067	0.01087	0.00431	0.00224	0.00979	0.00164	0.00735	0.00692	0.00206	0.00622	2e-05	0.01067	0.0008	0.00554	0.00293	0.00582	0.00343	0.00404	4e-05	0.00704	0.00493	3e-05		1789.57
0.00065	0.00037	0.0022	0.00012	0.00097	0.00047	0.01084	0.0043	0.00258	0.01015	0.00171	0.00738	0.00693	0.00202	0.00702	5e-05	0.0118	0.00087	0.0055	0.0029	0.00582	0.00376	0.00389	4e-05	0.00698	0.00484	3e-05		1788.61
0.00028	0.00022	0.00225	5e-05	0.00031	0.00038	0.01081	0.00429	0.00288	0.01	0.00177	0.00738	0.00702	0.00204	0.00727	6e-05	0.01216	0.00089	0.00547	0.00288	0.00581	0.00387	0.00367	4e-05	0.00693	0.00477	3e-05		1787.64
0.00029	0.00029	0.00219	7e-05	0.00048	0.0004	0.01079	0.00428	0.00311	0.00983	0.00181	0.00736	0.00708	0.00207	0.00712	6e-05	0.01195	0.00086	0.00545	0.00285	0.00581	0.00381	0.00336	4e-05	0.00689	0.00471	3e-05		1786.68
0.00081	0.00061	0.00204	0.00017	0.0015	0.00053	0.01077	0.00426	0.00324	0.00982	0.00184	0.00733	0.00702	0.00212	0.00651	4e-05	0.01112	0.00079	0.00543	0.00284	0.0058	0.00356	0.00292	4e-05	0.00687	0.00468	2e-05		1785.71
0.00127	0.00083	0.00194	0.00026	0.00225	0.00064	0.01076	0.00423	0.00327	0.00999	0.00184	0.00732	0.00701	0.00217	0.00608	-1e-05	0.01056	0.00072	0.00543	0.00283	0.00579	0.0034	0.00234	4e-05	0.00686	0.00467	2e-05		1784.75
0.00096	0.00063	0.00203	0.00019	0.00166	0.00058	0.01075	0.0042	0.00323	0.01015	0.00182	0.00734	0.00715	0.00214	0.00645	-2e-05	0.01107	0.00073	0.00543	0.00283	0.00579	0.00356	0.00174	3e-05	0.00686	0.00469	2e-05		1783.79
0.0007	0.00051	0.0021	0.00013	0.00125	0.00053	0.01075	0.00419	0.00311	0.00993	0.00178	0.00736	0.00734	0.00211	0.00675	1e-05	0.01148	0.00074	0.00543	0.00283	0.00579	0.00368	0.00157	3e-05	0.00688	0.00472	1e-05		1782.82
0.0013	0.00085	0.00194	0.00022	0.00235	0.00063	0.01076	0.00419	0.00291	0.00945	0.00171	0.00733	0.00732	0.00215	0.00617	1e-05	0.01068	0.00066	0.00545	0.00284	0.00579	0.00345	0.00179	4e-05	0.00691	0.00478	1e-05		1781.86
0.00231	0.00141	0.00164	0.00039	0.00414	0.00081	0.01077	0.0042	0.00264	0.00905	0.00162	0.00726	0.00712	0.00225	0.00525	-4e-05	0.00941	0.00052	0.00546	0.00285	0.00578	0.00307	0.00227	4e-05	0.00696	0.00486	2e-05		1780.89
0.00234	0.0014	0.00157	0.00039	0.00414	0.00079	0.01078	0.00423	0.00233	0.00916	0.00152	0.00722	0.00697	0.00223	0.0053	-8e-05	0.0095	0.00049	0.00549	0.00287	0.00579	0.00309	0.00304	5e-05	0.00701	0.00494	2e-05		1779.93
0.00145	0.00089	0.00178	0.00023	0.00246	0.00058	0.01079	0.00427	0.002	0.00957	0.00141	0.00726	0.00698	0.0021	0.00614	-6e-05	0.01068	0.00056	0.00551	0.00289	0.00579	0.00343	0.00398	5e-05	0.00706	0.00504	2e-05		1778.97
0.00071	0.00052	0.00197	0.00011	0.00113	0.00041	0.01081	0.00431	0.00166	0.00967	0.00129	0.0073	0.00714	0.00202	0.00668	-2e-05	0.01143	0.0006	0.00553	0.00291	0.00579	0.00366	0.00486	6e-05	0.00712	0.00514	2e-05		1778
0.00077	0.00059	0.00195	0.00011	0.00129	0.0004	0.01082	0.00434	0.00129	0.00922	0.00117	0.00727	0.00729	0.00204	0.00647	0	0.01113	0.00055	0.00556	0.00294	0.00579	0.00358	0.00555	6e-05	0.00719	0.00525	2e-05		1777.04
0.00161	0.00103	0.00173	0.00023	0.00281	0.00056	0.01084	0.00436	0.00091	0.00868	0.00105	0.00718	0.00745	0.00213	0.00574	-3e-05	0.01012	0.00046	0.00559	0.00296	0.00579	0.00329	0.00601	6e-05	0.00725	0.00536	2e-05		1776.07
0.00233	0.00136	0.00154	0.00033	0.00407	0.00072	0.01086	0.00437	0.00052	0.00859	0.00095	0.00711	0.00791	0.00219	0.00528	-4e-05	0.00949	0.00041	0.00562	0.00299	0.00579	0.0031	0.00622	5e-05	0.00732	0.00548	2e-05		1775.11
0.00301	0.0017	0.00139	0.00046	0.00526	0.00098	0.01087	0.00437	0.00015	0.00822	0.00087	0.00713	0.00849	0.00226	0.00471	3e-05	0.00868	0.00037	0.00565	0.00301	0.00579	0.00289	0.00617	5e-05	0.00739	0.00559	2e-05		1774.14
0.00512	0.00285	0.00092	0.0009	0.00895	0.00162	0.01089	0.00436	-0.00015	0.00674	0.00081	0.00716	0.00808	0.00256	0.00282	8e-05	0.00604	0.00021	0.00567	0.00304	0.00579	0.00216	0.00606	5e-05	0.00745	0.00568	2e-05		1773.18
0.00787	0.00435	0.00024	0.00144	0.01383	0.00222	0.01089	0.00437	-0.00032	0.00509	0.00078	0.00716	0.00747	0.00297	0.00085	-1e-05	0.00335	0	0.00569	0.00305	0.00579	0.00139	0.0061	5e-05	0.00748	0.00575	2e-05		1772.22
0.00627	0.0035	0.00054	0.00112	0.01085	0.00159	0.01088	0.00437	-0.00033	0.00628	0.00078	0.00711	0.00729	0.00278	0.00194	-0.0001	0.00495	3e-05	0.00569	0.00306	0.00579	0.00182	0.00612	5e-05	0.00749	0.00577	2e-05		1771.25
0.00334	0.00195	0.00121	0.00057	0.0057	0.00091	0.01086	0.00437	-0.00018	0.00789	0.00081	0.0071	0.00735	0.0024	0.00419	-8e-05	0.00813	0.00022	0.00568	0.00305	0.00578	0.00271	0.006	5e-05	0.00748	0.00576	2e-05		1770.29
0.00223	0.00138	0.0015	0.00038	0.00379	0.00076	0.01083	0.00436	0.0001	0.00838	0.00086	0.00712	0.00719	0.00227	0.00499	0	0.00927	0.0003	0.00566	0.00303	0.00578	0.00303	0.00577	5e-05	0.00744	0.00571	2e-05		1769.32
0.00233	0.00143	0.00149	0.00043	0.00388	0.00079	0.01079	0.00435	0.00047	0.00848	0.00093	0.00713	0.00695	0.00228	0.00468	1e-05	0.00888	0.00026	0.00562	0.00301	0.00577	0.0029	0.00557	4e-05	0.00739	0.00564	3e-05		1768.36
0.00173	0.00112	0.00162	0.00033	0.00287	0.00051	0.01075	0.00435	0.00087	0.00928	0.00102	0.00714	0.00685	0.00221	0.00516	-4e-05	0.00959	0.00027	0.00559	0.00298	0.00577	0.00311	0.00547	4e-05	0.00733	0.00556	3e-05		1767.39
0.00056	0.00054	0.00189	0.00011	0.00099	0.00018	0.01072	0.00434	0.00128	0.01012	0.00112	0.00716	0.00686	0.0021	0.00628	-4e-05	0.01114	0.00033	0.00556	0.00296	0.00576	0.00357	0.00531	4e-05	0.00728	0.00548	4e-05		1766.43
0	0.00027	0.00202	0	2e-05	9e-05	0.01068	0.00433	0.00164	0.01029	0.00122	0.0072	0.00699	0.00208	0.00683	0	0.01188	0.00034	0.00553	0.00294	0.00575	0.00379	0.00494	3e-05	0.00723	0.00541	4e-05		1765.47
7e-05	0.00031	0.00198	1e-05	6e-05	0.00012	0.01066	0.0043	0.00195	0.00987	0.00131	0.00719	0.00731	0.00209	0.00681	3e-05	0.01183	0.00032	0.00551	0.00293	0.00575	0.00378	0.00435	3e-05	0.0072	0.00536	5e-05		1764.5
0.00075	0.00064	0.00179	0.00013	0.00121	0.00029	0.01064	0.00427	0.00217	0.00893	0.0014	0.00712	0.0075	0.00213	0.00619	5e-05	0.01093	0.00024	0.0055	0.00292	0.00574	0.00354	0.00363	2e-05	0.00718	0.00534	6e-05		1763.54
0.00226	0.00143	0.00142	0.00043	0.00382	0.00068	0.01062	0.00424	0.00232	0.00774	0.00146	0.00703	0.00724	0.00226	0.00478	6e-05	0.00894	9e-05	0.00549	0.00292	0.00574	0.00298	0.00287	2e-05	0.00718	0.00534	7e-05		1762.57
0.00323	0.00193	0.00117	0.00061	0.00543	0.00089	0.01062	0.00421	0.00241	0.00763	0.00151	0.00702	0.00704	0.00239	0.00398	1e-05	0.00789	0	0.0055	0.00292	0.00573	0.00267	0.00223	1e-05	0.0072	0.00536	8e-05		1761.61
0.00202	0.0013	0.00146	0.00038	0.0033	0.00053	0.01061	0.0042	0.00246	0.00862	0.00152	0.00707	0.00708	0.00231	0.00508	0	0.00947	8e-05	0.00551	0.00294	0.00573	0.00312	0.00195	2e-05	0.00723	0.00539	0.0001		1760.65
0.00091	0.00077	0.00171	0.00018	0.00148	0.00028	0.01062	0.00422	0.00243	0.00895	0.00152	0.00708	0.00728	0.00222	0.00616	4e-05	0.01099	0.00018	0.00553	0.00296	0.00574	0.00356	0.00226	2e-05	0.00727	0.00545	0.00013		1759.68
0.00098	0.00085	0.00167	0.00021	0.00165	0.00033	0.01063	0.00425	0.0023	0.00878	0.00148	0.00704	0.00738	0.00224	0.00613	9e-05	0.01096	0.00018	0.00556	0.00299	0.00574	0.00356	0.00287	3e-05	0.00734	0.00554	0.00015		1758.72
0.00184	0.0013	0.00142	0.00039	0.00312	0.00054	0.01066	0.00427	0.00206	0.00855	0.00142	0.00703	0.00717	0.00235	0.00527	0.0001	0.0098	0.0001	0.0056	0.00303	0.00575	0.00323	0.00354	3e-05	0.00743	0.00567	0.00018		1757.75
0.00231	0.00154	0.0013	0.00051	0.00386	0.0006	0.01069	0.0043	0.00175	0.00863	0.00134	0.00705	0.00701	0.00241	0.0047	8e-05	0.00909	5e-05	0.00565	0.00309	0.00576	0.00302	0.00423	4e-05	0.00754	0.00582	0.00021		1756.79
0.0014	0.00109	0.00155	0.00035	0.00224	0.00031	0.01073	0.00434	0.0014	0.00908	0.00123	0.00708	0.00707	0.00233	0.0055	9e-05	0.01023	0.00013	0.00571	0.00315	0.00576	0.00335	0.00491	4e-05	0.00766	0.00598	0.00025		1755.82
0.0004	0.00063	0.00182	0.00017	0.00057	9e-05	0.01077	0.00437	0.00101	0.00936	0.0011	0.00708	0.00736	0.00225	0.00654	0.00016	0.01164	0.00024	0.00577	0.00323	0.00578	0.00377	0.00553	4e-05	0.00779	0.00616	0.00028		1754.86
0.00037	0.00066	0.00186	0.00016	0.00055	0.0001	0.01082	0.0044	0.00058	0.0091	0.00096	0.00705	0.00784	0.00227	0.00672	0.00022	0.01188	0.00027	0.00583	0.00331	0.00579	0.00385	0.00613	4e-05	0.00793	0.00635	0.00032		1753.9
0.00133	0.0012	0.00166	0.00034	0.00218	0.00034	0.01088	0.00443	0.00012	0.0083	0.00081	0.00702	0.00824	0.00236	0.00587	0.00026	0.01073	0.0002	0.00591	0.00341	0.0058	0.00352	0.00661	3e-05	0.00808	0.00656	0.00036		1752.93
0.00318	0.0022	0.00129	0.00071	0.0052	0.00086	0.01093	0.00445	-0.00032	0.00745	0.00065	0.00702	0.00832	0.00257	0.00408	0.00029	0.00831	7e-05	0.00598	0.00352	0.00582	0.00282	0.00685	3e-05	0.00822	0.00676	0.00039		1751.97
0.0049	0.0031	0.00087	0.00105	0.008	0.00127	0.01098	0.00447	-0.00073	0.00711	0.0005	0.007	0.00844	0.00282	0.00268	0.00027	0.00647	-1e-05	0.00605	0.00363	0.00583	0.00228	0.00703	4e-05	0.00836	0.00696	0.00043		1751
0.00541	0.00346	0.0006	0.0011	0.0091	0.00127	0.01103	0.0045	-0.00105	0.0069	0.00035	0.00695	0.00847	0.00288	0.0026	0.00027	0.00639	-3e-05	0.00612	0.00375	0.00585	0.00225	0.00746	5e-05	0.00849	0.00714	0.00048		1750.04
0.006	0.00392	0.00034	0.00118	0.01051	0.00137	0.01108	0.00453	-0.00129	0.00627	0.00021	0.00692	0.00821	0.00295	0.00242	0.00031	0.00614	-5e-05	0.00617	0.00388	0.00586	0.0022	0.00804	6e-05	0.00861	0.0073	0.00052		1749.07
0.00624	0.00413	0.00024	0.00123	0.01112	0.00138	0.01113	0.00456	-0.00145	0.00599	8e-05	0.00694	0.00794	0.00303	0.00243	0.00036	0.00622	-2e-05	0.00622	0.00401	0.00588	0.00221	0.00842	7e-05	0.00871	0.00744	0.00056		1748.11
0.00509	0.00354	0.00052	0.00104	0.00911	0.00099	0.01117	0.00458	-0.00155	0.00659	-3e-05	0.00698	0.00788	0.00298	0.00341	0.00045	0.00767	0.00012	0.00626	0.00414	0.0059	0.00262	0.00847	7e-05	0.0088	0.00756	0.0006		1747.15
0.00363	0.00281	0.00093	0.00082	0.00652	0.00062	0.01121	0.00458	-0.00163	0.00732	-0.00013	0.007	0.00806	0.00287	0.00461	0.00055	0.00944	0.00028	0.00631	0.00429	0.00591	0.00311	0.00816	6e-05	0.00889	0.00767	0.00064		1746.18
0.00302	0.00253	0.00115	0.00074	0.00541	0.00053	0.01126	0.00458	-0.0017	0.00764	-0.0002	0.00701	0.00817	0.00281	0.00511	0.00066	0.01017	0.00037	0.00634	0.00444	0.00593	0.00332	0.00788	7e-05	0.00897	0.00778	0.00068		1745.22
0.00359	0.00286	0.00107	0.00086	0.00629	0.0007	0.01131	0.00461	-0.00176	0.00745	-0.00026	0.00701	0.00799	0.00287	0.00461	0.00074	0.00946	0.00035	0.00638	0.0046	0.00595	0.00312	0.0081	9e-05	0.00905	0.00788	0.00072		1744.25
0.00388	0.00303	0.00105	0.00095	0.0067	0.00078	0.01136	0.00465	-0.00182	0.00734	-0.0003	0.00702	0.00799	0.00295	0.00429	0.00077	0.00899	0.00037	0.00642	0.00477	0.00596	0.003	0.00837	0.00012	0.00913	0.00797	0.00076		1743.29
0.00269	0.00246	0.00136	0.0008	0.00464	0.00056	0.01141	0.00468	-0.00188	0.00771	-0.00032	0.00709	0.00833	0.00286	0.00517	0.00081	0.01018	0.00052	0.00645	0.00494	0.00598	0.00337	0.00841	0.00015	0.00921	0.00806	0.0008		1742.33
0.00217	0.00228	0.00148	0.00075	0.00384	0.00054	0.01147	0.0047	-0.00196	0.00768	-0.00032	0.00713	0.00854	0.00282	0.00556	0.0009	0.01066	0.00059	0.00649	0.00511	0.00599	0.00354	0.00831	0.00017	0.00929	0.00815	0.00084		1741.36
0.00338	0.003	0.00119	0.00101	0.00598	0.00086	0.01153	0.00472	-0.00202	0.00721	-0.00029	0.00712	0.00829	0.00298	0.00443	0.00098	0.00906	0.00051	0.00652	0.00529	0.00601	0.0031	0.00827	0.0002	0.00938	0.00824	0.00088		1740.4
0.00425	0.00341	0.001	0.00121	0.00737	0.00097	0.01158	0.00475	-0.00202	0.00744	-0.00024	0.00709	0.00812	0.00315	0.0039	0.00097	0.00839	0.00048	0.00655	0.00546	0.00602	0.00291	0.00831	0.00023	0.00945	0.0083	0.00091		1739.43
0.00306	0.00273	0.0013	0.00101	0.00526	0.00064	0.01163	0.00478	-0.00192	0.00832	-0.00018	0.0071	0.00819	0.00303	0.00522	0.00097	0.01026	0.00062	0.00656	0.00562	0.00604	0.00344	0.00839	0.00025	0.00951	0.00834	0.00095		1738.47
0.00211	0.00224	0.00153	0.00087	0.00363	0.00043	0.01167	0.0048	-0.00176	0.0088	-9e-05	0.00713	0.00861	0.00293	0.00626	0.00101	0.01169	0.00073	0.00657	0.00578	0.00605	0.00386	0.00842	0.00027	0.00955	0.00836	0.00099		1737.5
0.00225	0.00231	0.00149	0.00093	0.00381	0.00051	0.01172	0.00483	-0.00155	0.00869	1e-05	0.00714	0.00967	0.00294	0.00614	0.00106	0.01144	0.00074	0.00657	0.00592	0.00606	0.00382	0.00846	0.00029	0.0096	0.00837	0.00102		1736.54
0.00386	0.00317	0.00118	0.00129	0.00639	0.00107	0.01176	0.00485	-0.00131	0.00769	0.00013	0.00716	0.01024	0.00314	0.00447	0.00117	0.00899	0.00065	0.00657	0.00605	0.00607	0.00316	0.00847	0.00031	0.00963	0.00836	0.00106		1735.58
0.00784	0.00525	0.00054	0.00218	0.0129	0.00249	0.01181	0.00486	-0.00101	0.00556	0.00025	0.00722	0.00932	0.00369	0.00105	0.00126	0.00416	0.00045	0.00656	0.00617	0.00608	0.0018	0.00834	0.00033	0.00966	0.00834	0.0011		1734.61
0.00969	0.00607	0.00022	0.00259	0.01601	0.00297	0.01184	0.00487	-0.00064	0.00486	0.00038	0.00719	0.00886	0.00406	0	0.0012	0.00283	0.0004	0.00654	0.00627	0.00609	0.0014	0.00808	0.00034	0.00968	0.0083	0.00113		1733.65
0.00592	0.00412	0.00086	0.00181	0.00974	0.00157	0.01188	0.00488	-0.00018	0.00669	0.0005	0.00708	0.00887	0.0036	0.00309	0.00117	0.00715	0.00063	0.00651	0.00636	0.0061	0.00265	0.00769	0.00035	0.00969	0.00825	0.00117		1732.68
0.00376	0.00316	0.00128	0.0014	0.00636	0.00098	0.01192	0.00489	0.00028	0.00748	0.00062	0.0071	0.00892	0.00336	0.0051	0.00123	0.00982	0.00082	0.00649	0.00643	0.0061	0.00346	0.00723	0.00036	0.00969	0.0082	0.00122		1731.72
0.00349	0.0032	0.00136	0.0014	0.00603	0.00094	0.01196	0.00489	0.00071	0.00754	0.00073	0.00715	0.00872	0.00341	0.00519	0.00128	0.00986	0.00086	0.00646	0.00649	0.00611	0.0035	0.0066	0.00036	0.0097	0.00817	0.00126		1730.75
0.00323	0.00313	0.00149	0.00143	0.00546	0.00084	0.01201	0.00487	0.00107	0.00804	0.00083	0.00722	0.0086	0.00347	0.00523	0.00131	0.00986	0.00092	0.00644	0.00654	0.00612	0.00353	0.00554	0.00036	0.00973	0.00816	0.0013		1729.79
0.00171	0.00228	0.00198	0.00124	0.00273	0.00051	0.01207	0.00485	0.00139	0.00922	0.0009	0.00728	0.00866	0.00336	0.0066	0.00141	0.01165	0.00114	0.00643	0.00658	0.00613	0.00409	0.00452	0.00037	0.00978	0.00817	0.00135		1728.83
0.0005	0.00166	0.00237	0.00109	0.0007	0.00038	0.01214	0.00486	0.00166	0.00995	0.00096	0.00733	0.00881	0.00328	0.00787	0.00154	0.01326	0.00135	0.00643	0.00662	0.00614	0.0046	0.00402	0.0004	0.00984	0.0082	0.0014		1727.86
0.00016	0.00153	0.00254	0.0011	7e-05	0.00049	0.01223	0.00489	0.00184	0.00999	0.00099	0.00736	0.00902	0.0033	0.00831	0.00165	0.01376	0.00147	0.00643	0.00666	0.00616	0.00478	0.00389	0.00042	0.00991	0.00827	0.00145		1726.9
0.00019	0.00162	0.00261	0.00118	0	0.00065	0.01232	0.00493	0.00194	0.00976	0.001	0.00737	0.00932	0.00335	0.00841	0.00175	0.01378	0.00157	0.00644	0.0067	0.00617	0.00483	0.00397	0.00044	0.01001	0.00837	0.0015		1725.93
0.00056	0.00189	0.00258	0.00131	0.00057	0.00083	0.01243	0.00498	0.00193	0.0096	0.00098	0.00737	0.00956	0.00342	0.0082	0.00181	0.01339	0.00163	0.00647	0.00674	0.00619	0.00475	0.00424	0.00046	0.01013	0.00851	0.00156		1724.97
0.00128	0.00236	0.00247	0.00151	0.00188	0.00102	0.01256	0.00503	0.0018	0.00942	0.00094	0.00737	0.00967	0.00354	0.00772	0.00186	0.01265	0.00167	0.0065	0.00678	0.0062	0.00456	0.0046	0.00048	0.01027	0.00869	0.00162		1724.01
0.00161	0.00259	0.00247	0.00165	0.00249	0.00111	0.0127	0.00508	0.00156	0.00934	0.00088	0.0074	0.00982	0.00365	0.00764	0.00196	0.01247	0.00175	0.00656	0.00684	0.00622	0.00454	0.00504	0.0005	0.01044	0.0089	0.00168		1723.04
0.00133	0.00246	0.00265	0.0017	0.00201	0.00112	0.01286	0.00516	0.00126	0.00957	0.00081	0.00747	0.01015	0.00371	0.00811	0.0021	0.01302	0.00191	0.00662	0.0069	0.00624	0.00474	0.00581	0.00055	0.01063	0.00914	0.00176		1722.08
0.00132	0.00247	0.00276	0.00178	0.00199	0.00123	0.01302	0.00525	0.0009	0.00973	0.00072	0.00752	0.01086	0.00379	0.00833	0.00222	0.01321	0.00205	0.00669	0.00696	0.00627	0.00483	0.00691	0.0006	0.01083	0.00941	0.00184		1721.11
0.00225	0.003	0.00265	0.00203	0.00353	0.00161	0.01319	0.00534	0.00051	0.00935	0.00062	0.00754	0.0121	0.00393	0.00749	0.00232	0.01193	0.00209	0.00676	0.00704	0.00629	0.0045	0.00777	0.00063	0.01104	0.00969	0.00192		1720.15
0.00478	0.00437	0.00223	0.0026	0.0077	0.0025	0.01337	0.00541	9e-05	0.00812	0.00052	0.00756	0.01255	0.00423	0.00492	0.0024	0.00824	0.00198	0.00684	0.00711	0.00632	0.00348	0.00834	0.00067	0.01126	0.00999	0.00201		1719.18
0.00949	0.00679	0.00144	0.00365	0.01547	0.00407	0.01356	0.00547	-0.00026	0.00596	0.00041	0.00765	0.01223	0.00483	0.00144	0.00245	0.00331	0.00181	0.00692	0.0072	0.00634	0.00213	0.00872	0.0007	0.01149	0.01028	0.00211		1718.22
0.01098	0.00747	0.00119	0.00409	0.01797	0.0044	0.01374	0.00554	-0.00048	0.0052	0.00031	0.00766	0.01219	0.00511	0.00143	0.00247	0.00325	0.00198	0.00699	0.00728	0.00637	0.00216	0.00905	0.00074	0.01171	0.01055	0.00221		1717.26
0.00925	0.00662	0.0015	0.00381	0.01532	0.00384	0.01392	0.0056	-0.00055	0.00554	0.00022	0.00757	0.01206	0.00494	0.00335	0.00257	0.00587	0.00225	0.00704	0.00735	0.0064	0.00295	0.00935	0.00076	0.01192	0.01078	0.00232		1716.29
0.00855	0.00635	0.00171	0.00379	0.01437	0.00373	0.0141	0.00565	-0.00051	0.0054	0.00014	0.00757	0.01176	0.005	0.00405	0.00269	0.0068	0.00242	0.00709	0.00742	0.00643	0.00325	0.0096	0.00079	0.01212	0.01099	0.00244		1715.33
0.0072	0.00576	0.00223	0.00378	0.01188	0.00345	0.01429	0.00571	-0.00041	0.00625	6e-05	0.00774	0.01164	0.00517	0.00503	0.00281	0.00811	0.00266	0.00713	0.00749	0.00646	0.00366	0.00976	0.00083	0.01232	0.01119	0.00258		1714.36
0.00476	0.00462	0.00309	0.00358	0.00748	0.00302	0.01449	0.00576	-0.00028	0.00824	-1e-05	0.00795	0.01179	0.00518	0.00718	0.00299	0.01101	0.00305	0.00717	0.00756	0.00649	0.00454	0.00973	0.00086	0.01254	0.01138	0.00273		1713.4
0.00309	0.00387	0.00376	0.0035	0.00452	0.00288	0.0147	0.0058	-0.00014	0.00985	-8e-05	0.00812	0.01211	0.0052	0.00893	0.00321	0.01334	0.00342	0.00721	0.00763	0.00653	0.00525	0.00942	0.00089	0.01279	0.01159	0.0029		1712.43
0.00284	0.00384	0.00404	0.00367	0.00392	0.00303	0.01493	0.00583	-1e-05	0.01051	-0.00014	0.00823	0.01236	0.00536	0.00942	0.00341	0.01396	0.00367	0.00726	0.0077	0.00657	0.00546	0.00899	0.00091	0.01308	0.01181	0.00305		1711.47
0.00348	0.00422	0.00413	0.00403	0.00472	0.00335	0.01519	0.00589	9e-05	0.01052	-0.0002	0.00835	0.01258	0.00566	0.00923	0.00356	0.01365	0.00387	0.00732	0.00777	0.00662	0.00542	0.00875	0.00097	0.0134	0.01206	0.00323		1710.51
0.00373	0.00437	0.00438	0.00439	0.00479	0.00362	0.01548	0.00596	0.00015	0.01069	-0.00025	0.00851	0.01301	0.00598	0.0095	0.00372	0.01395	0.00416	0.00739	0.00784	0.00667	0.00556	0.00849	0.00104	0.01378	0.01233	0.00344		1709.54
0.0038	0.00449	0.00466	0.0047	0.00471	0.00391	0.0158	0.00603	0.00013	0.01083	-0.00031	0.00866	0.01371	0.00626	0.00985	0.00394	0.01436	0.00445	0.00747	0.00792	0.00672	0.00572	0.00811	0.00112	0.01421	0.01265	0.00367		1708.58
0.00508	0.00531	0.0046	0.0052	0.00681	0.00445	0.01616	0.0061	1e-05	0.01026	-0.00036	0.00876	0.01433	0.00665	0.00904	0.00418	0.01316	0.00462	0.00757	0.00801	0.00679	0.00543	0.00778	0.00118	0.01472	0.01302	0.00391		1707.61
0.0076	0.00671	0.00432	0.00599	0.01086	0.00526	0.01656	0.0062	-0.00013	0.00904	-0.0004	0.00889	0.01464	0.00729	0.00748	0.00444	0.01097	0.00477	0.00768	0.00809	0.00685	0.00485	0.00804	0.00127	0.01529	0.01342	0.00415		1706.65
0.00922	0.00751	0.00442	0.00674	0.01305	0.00592	0.01701	0.00635	-0.00023	0.00837	-0.00045	0.0091	0.01485	0.00794	0.00696	0.00471	0.01022	0.00512	0.00781	0.00817	0.00693	0.00468	0.00905	0.00138	0.01592	0.01386	0.00441		1705.69
0.00918	0.00745	0.00496	0.00724	0.01226	0.00618	0.0175	0.00654	-0.00027	0.00897	-0.00048	0.00938	0.01516	0.00841	0.00779	0.005	0.01127	0.00566	0.00794	0.00825	0.00701	0.00505	0.01043	0.0015	0.01661	0.01431	0.0047		1704.72
0.00861	0.00716	0.00566	0.00765	0.01065	0.00634	0.01802	0.00672	-0.00028	0.01015	-0.00051	0.00969	0.0157	0.00885	0.00924	0.00537	0.01317	0.00631	0.00808	0.00832	0.0071	0.00566	0.01175	0.00164	0.01734	0.01478	0.005		1703.76
0.0085	0.00718	0.00618	0.00804	0.01013	0.00672	0.0186	0.00692	-0.00026	0.01064	-0.00053	0.00991	0.01684	0.00919	0.01009	0.00578	0.01421	0.00686	0.00823	0.00839	0.00719	0.00603	0.01296	0.00178	0.01811	0.01528	0.00532		1702.79
0.00945	0.0079	0.00648	0.00858	0.01162	0.00754	0.01922	0.00711	-0.00023	0.01011	-0.00054	0.0101	0.01829	0.00956	0.00906	0.00617	0.01261	0.00717	0.00839	0.00846	0.0073	0.00564	0.01388	0.00194	0.01894	0.0158	0.00565		1701.83
0.01239	0.00983	0.0069	0.00978	0.0162	0.00925	0.01989	0.0073	-0.00017	0.00877	-0.00053	0.01059	0.01837	0.01051	0.00558	0.00657	0.00768	0.00753	0.00856	0.00852	0.0074	0.00433	0.01438	0.0021	0.0198	0.01635	0.00599		1700.86
0.0159	0.01171	0.00767	0.01157	0.02112	0.01082	0.0206	0.00749	-3e-05	0.00849	-0.00051	0.01143	0.01863	0.01227	0.00478	0.00705	0.00663	0.0087	0.00874	0.00859	0.00752	0.00415	0.01458	0.00227	0.0207	0.01691	0.00634		1699.9
0.015	0.01103	0.0081	0.01178	0.0194	0.01048	0.02135	0.00769	0.00018	0.01002	-0.00047	0.01149	0.01938	0.01245	0.00854	0.00755	0.01173	0.0097	0.00892	0.00864	0.00764	0.00569	0.01462	0.00245	0.0216	0.01747	0.0067		1698.94
0.01471	0.01096	0.00843	0.01197	0.01913	0.01071	0.02213	0.0079	0.00046	0.01085	-0.00042	0.01157	0.02053	0.01247	0.01017	0.00804	0.01378	0.01026	0.0091	0.0087	0.00777	0.00634	0.0145	0.00265	0.02251	0.01803	0.00707		1697.97
0.01594	0.01181	0.00878	0.01263	0.02129	0.0116	0.02296	0.0081	0.00083	0.01103	-0.00035	0.01188	0.021	0.0129	0.00962	0.00855	0.01284	0.01078	0.00929	0.00875	0.0079	0.00614	0.01405	0.00284	0.02344	0.0186	0.00745		1697.01
0.01745	0.01271	0.00976	0.01378	0.02327	0.01282	0.02382	0.00828	0.00131	0.0116	-0.00027	0.01264	0.02112	0.01396	0.00892	0.00911	0.01178	0.01171	0.00947	0.00879	0.00804	0.00593	0.01311	0.00303	0.02436	0.01915	0.00782		1696.04
0.0155	0.01165	0.0117	0.01446	0.01906	0.01311	0.02471	0.00848	0.00191	0.01412	-0.00017	0.01348	0.02152	0.01473	0.01191	0.00976	0.01586	0.01323	0.00965	0.00883	0.00818	0.00721	0.01257	0.00323	0.02527	0.01968	0.00816		1695.08
0.01314	0.01055	0.01308	0.01463	0.01496	0.01323	0.02563	0.00871	0.00259	0.01592	-6e-05	0.01392	0.02219	0.01484	0.01547	0.01036	0.02063	0.01437	0.00983	0.00887	0.00833	0.00865	0.01274	0.00344	0.02616	0.02019	0.00851		1694.12
0.01202	0.01022	0.01415	0.01501	0.01309	0.01376	0.02658	0.00895	0.00324	0.01697	5e-05	0.01434	0.02301	0.01507	0.01751	0.01097	0.02329	0.01527	0.01001	0.0089	0.00849	0.00949	0.01315	0.00368	0.02706	0.02071	0.00888		1693.15
0.012	0.01046	0.01506	0.01563	0.013	0.01457	0.02756	0.0092	0.00384	0.01764	0.00017	0.0148	0.02398	0.01549	0.01845	0.01158	0.02444	0.01614	0.0102	0.00895	0.00865	0.0099	0.01346	0.00391	0.02797	0.02125	0.00926		1692.19
0.01299	0.01121	0.01566	0.01639	0.01467	0.01556	0.02857	0.00946	0.00438	0.01769	0.00029	0.01522	0.02496	0.016	0.01849	0.01212	0.02438	0.01692	0.0104	0.009	0.00882	0.00996	0.01368	0.00415	0.02889	0.02181	0.00964		1691.22
0.01469	0.0123	0.0161	0.0173	0.01757	0.01668	0.02961	0.00971	0.00485	0.0172	0.00041	0.01563	0.02586	0.01662	0.01812	0.01266	0.02379	0.01768	0.01061	0.00906	0.00899	0.00987	0.01387	0.00438	0.02984	0.02239	0.01002		1690.26
0.01624	0.01325	0.01664	0.01824	0.02018	0.01775	0.03067	0.00996	0.00526	0.01707	0.00052	0.01605	0.02665	0.01729	0.0181	0.01321	0.02371	0.0185	0.01083	0.00913	0.00916	0.00992	0.014	0.00461	0.0308	0.02298	0.01039		1689.29
0.01705	0.01376	0.01743	0.0191	0.0214	0.01863	0.03174	0.01023	0.00561	0.01771	0.00063	0.01655	0.02739	0.01793	0.01877	0.01382	0.02458	0.01943	0.01106	0.0092	0.00934	0.01026	0.01416	0.00486	0.03178	0.0236	0.01078		1688.33
0.01741	0.01407	0.01829	0.01984	0.02186	0.01952	0.03284	0.01051	0.00589	0.01813	0.00074	0.01706	0.02833	0.01846	0.01966	0.01445	0.02571	0.02036	0.01129	0.00928	0.00953	0.01067	0.01441	0.00514	0.03279	0.02422	0.0112		1687.37
0.01825	0.01474	0.01885	0.02049	0.0233	0.02057	0.03394	0.01078	0.00612	0.01761	0.00085	0.01739	0.03002	0.01879	0.01946	0.01505	0.02525	0.02103	0.01153	0.00937	0.00971	0.01062	0.01462	0.00539	0.03382	0.02487	0.01161		1686.4
0.02093	0.01647	0.0189	0.02136	0.02777	0.0221	0.03506	0.01105	0.00632	0.01604	0.00096	0.01765	0.03113	0.01915	0.01665	0.01557	0.02117	0.02133	0.01178	0.00947	0.0099	0.00954	0.01505	0.00563	0.03488	0.02553	0.01201		1685.44
0.02737	0.02003	0.01839	0.02323	0.03824	0.02447	0.03619	0.01132	0.00658	0.01351	0.00107	0.0183	0.03123	0.02056	0.01185	0.01597	0.01454	0.02172	0.01202	0.00956	0.01009	0.00776	0.0157	0.00587	0.03598	0.0262	0.01243		1684.47
0.02772	0.01993	0.01989	0.02475	0.03795	0.02481	0.03732	0.01161	0.00701	0.01656	0.0012	0.01953	0.03164	0.02249	0.01408	0.0165	0.01778	0.02325	0.01226	0.00966	0.01028	0.00882	0.01644	0.00613	0.03709	0.02684	0.01287		1683.51
0.02363	0.01785	0.0219	0.02489	0.031	0.02463	0.03845	0.0119	0.00759	0.02045	0.00133	0.02007	0.03238	0.02264	0.01978	0.01722	0.02563	0.02479	0.01248	0.00974	0.01048	0.01116	0.01683	0.00639	0.03821	0.02745	0.01334		1682.54
0.02236	0.01747	0.02305	0.0253	0.02904	0.02523	0.03957	0.01218	0.00823	0.02215	0.00147	0.02045	0.03314	0.02282	0.02254	0.01788	0.02937	0.0258	0.0127	0.00982	0.01067	0.0123	0.01689	0.00664	0.03933	0.02805	0.01382		1681.58
0.02303	0.01807	0.02384	0.0262	0.03003	0.02614	0.04069	0.01244	0.00889	0.02307	0.00164	0.02097	0.03372	0.02349	0.02324	0.01844	0.03027	0.02665	0.01291	0.00991	0.01087	0.01264	0.01683	0.00689	0.04048	0.02866	0.01429		1680.62
0.0234	0.01831	0.02499	0.02732	0.02996	0.027	0.04182	0.0127	0.00956	0.0246	0.00181	0.02177	0.03437	0.02457	0.02435	0.01903	0.03178	0.02774	0.01313	0.01	0.01107	0.0132	0.01691	0.00714	0.04166	0.02927	0.01477		1679.65
0.02273	0.01797	0.02639	0.02821	0.02808	0.02772	0.04295	0.01297	0.01024	0.02627	0.00201	0.02253	0.03518	0.0254	0.02632	0.0197	0.03442	0.02892	0.01334	0.01009	0.01127	0.01409	0.01711	0.00738	0.04286	0.02988	0.01526		1678.69
0.02278	0.01815	0.02739	0.02904	0.02772	0.02861	0.0441	0.01324	0.01091	0.02704	0.00223	0.02307	0.03618	0.02602	0.02748	0.02035	0.03589	0.02989	0.01356	0.01018	0.01147	0.01462	0.0173	0.00762	0.04409	0.03051	0.01577		1677.72
0.02411	0.01912	0.0279	0.02997	0.02975	0.02971	0.04526	0.01352	0.01158	0.02683	0.00246	0.02349	0.03731	0.02661	0.02702	0.02093	0.0351	0.03056	0.01378	0.01029	0.01167	0.0145	0.01739	0.00787	0.04534	0.03114	0.01629		1676.76
0.02682	0.02069	0.02808	0.03128	0.03402	0.03093	0.04643	0.01379	0.01229	0.02612	0.00272	0.02404	0.03806	0.02764	0.02543	0.02142	0.03283	0.0312	0.014	0.01039	0.01188	0.01397	0.01724	0.00812	0.04663	0.03179	0.01684		1675.8
0.02909	0.02163	0.02886	0.03308	0.03683	0.03198	0.04765	0.01406	0.0131	0.02748	0.00299	0.02515	0.03877	0.02959	0.02587	0.022	0.03352	0.03248	0.01423	0.01049	0.01209	0.01436	0.01679	0.00838	0.04796	0.03244	0.01739		1674.83
0.02889	0.02149	0.03024	0.0342	0.03563	0.0328	0.04889	0.01432	0.01403	0.02972	0.00327	0.02597	0.03975	0.03069	0.02841	0.02273	0.037	0.03382	0.01445	0.0106	0.01231	0.0155	0.01629	0.00864	0.04932	0.03309	0.01792		1673.87
0.02917	0.0219	0.03118	0.03502	0.03577	0.03376	0.05016	0.0146	0.01501	0.03048	0.00357	0.02642	0.04086	0.03122	0.02951	0.02342	0.0384	0.03475	0.01467	0.0107	0.01253	0.016	0.01623	0.0089	0.0507	0.03373	0.01844		1672.9
0.03107	0.02309	0.03167	0.0362	0.03866	0.03492	0.05146	0.01491	0.01599	0.03042	0.00386	0.02693	0.04187	0.03209	0.0291	0.02404	0.03775	0.03561	0.01489	0.01081	0.01275	0.01593	0.01699	0.00919	0.0521	0.03439	0.01897		1671.94
0.03353	0.02444	0.03205	0.03758	0.04243	0.03616	0.05281	0.01525	0.01693	0.03029	0.00415	0.02755	0.04299	0.03321	0.02853	0.02466	0.03692	0.03656	0.01512	0.01093	0.01299	0.01582	0.01783	0.00949	0.05352	0.03506	0.01953		1670.97
0.03568	0.02565	0.03252	0.03886	0.04564	0.03734	0.05419	0.01559	0.01783	0.03041	0.00442	0.02817	0.04388	0.03425	0.02804	0.02527	0.03623	0.03751	0.01537	0.01105	0.01323	0.01574	0.01829	0.00979	0.05497	0.03576	0.02011		1670.01
0.03756	0.02653	0.03349	0.04046	0.04784	0.03843	0.05562	0.01594	0.01875	0.03216	0.00468	0.02922	0.04454	0.03597	0.02848	0.02594	0.03696	0.03884	0.01562	0.01118	0.01348	0.01611	0.01854	0.0101	0.05643	0.03646	0.02068		1669.05
0.03675	0.02602	0.03549	0.04185	0.0453	0.03934	0.05709	0.01629	0.0197	0.03566	0.00491	0.03055	0.04536	0.03758	0.03152	0.02677	0.04122	0.04059	0.01588	0.01132	0.01373	0.01752	0.0187	0.01042	0.05791	0.03716	0.02126		1668.08
0.03522	0.02541	0.03733	0.04273	0.04225	0.04028	0.0586	0.01664	0.02062	0.03812	0.00511	0.03144	0.04637	0.03834	0.0347	0.02765	0.04556	0.04213	0.01615	0.01145	0.01399	0.01891	0.01865	0.01075	0.05938	0.03787	0.02186		1667.12
0.03492	0.02551	0.03874	0.04369	0.04155	0.04143	0.06014	0.01699	0.02146	0.03964	0.00526	0.03219	0.04746	0.03909	0.03659	0.02849	0.04811	0.0435	0.01642	0.0116	0.01425	0.01979	0.01821	0.01109	0.06084	0.03858	0.02246		1666.15
0.03574	0.02619	0.0398	0.0448	0.04289	0.04275	0.06172	0.01734	0.02216	0.04037	0.00538	0.03289	0.04873	0.03996	0.0374	0.02929	0.04921	0.04478	0.01671	0.01175	0.01452	0.02026	0.01742	0.01145	0.0623	0.03932	0.02306		1665.19
0.03737	0.02734	0.0405	0.04592	0.04579	0.04411	0.06332	0.0177	0.0227	0.04013	0.00545	0.03343	0.05017	0.04075	0.03718	0.03004	0.04885	0.04586	0.01702	0.01192	0.01479	0.0203	0.01717	0.0118	0.06375	0.04009	0.02356		1664.22
0.04011	0.02895	0.04091	0.04722	0.05051	0.04547	0.06494	0.01809	0.02311	0.03932	0.00547	0.03405	0.05128	0.04183	0.03628	0.03076	0.04757	0.04697	0.01733	0.0121	0.01507	0.0201	0.01771	0.01215	0.06519	0.04088	0.02403		1663.26
0.04242	0.03007	0.04183	0.04878	0.05409	0.04676	0.06656	0.01848	0.02341	0.04018	0.00544	0.0351	0.05224	0.04354	0.03687	0.03157	0.04843	0.04858	0.01766	0.01228	0.01534	0.02054	0.01855	0.01249	0.06661	0.04168	0.02452		1662.3
0.04217	0.03001	0.04351	0.04991	0.05331	0.04796	0.06818	0.01887	0.02363	0.04271	0.00537	0.03614	0.05328	0.04475	0.0393	0.03248	0.05178	0.05034	0.01799	0.01247	0.01561	0.02163	0.0193	0.01283	0.06799	0.04249	0.02503		1661.33
0.04147	0.02991	0.04513	0.05075	0.05203	0.04916	0.06977	0.01925	0.02372	0.04448	0.00526	0.03693	0.0544	0.04546	0.04145	0.03339	0.05464	0.05186	0.01832	0.01266	0.01587	0.02254	0.01984	0.01317	0.06932	0.0433	0.02552		1660.37
0.04157	0.0302	0.04646	0.05164	0.05217	0.0504	0.07134	0.01961	0.02364	0.04537	0.00511	0.03766	0.05554	0.0462	0.04283	0.03426	0.05638	0.05329	0.01866	0.01285	0.01613	0.02312	0.02022	0.01351	0.0706	0.04411	0.02599		1659.4
0.04237	0.03084	0.0475	0.05258	0.05362	0.05169	0.07286	0.01998	0.02339	0.04579	0.00494	0.03831	0.05666	0.047	0.04367	0.03508	0.05736	0.05462	0.019	0.01305	0.01638	0.02348	0.0208	0.01386	0.07184	0.04494	0.02643		1658.44
0.04358	0.03172	0.04833	0.0535	0.05595	0.05303	0.07433	0.02035	0.02303	0.04601	0.00476	0.03889	0.05769	0.04776	0.04413	0.03585	0.0578	0.05583	0.01934	0.01326	0.01661	0.0237	0.02219	0.01419	0.07303	0.04577	0.02681		1657.48
0.04507	0.03278	0.04897	0.05434	0.05882	0.05439	0.07575	0.02071	0.02262	0.04592	0.00456	0.0393	0.05851	0.04832	0.04404	0.03656	0.05741	0.05682	0.01968	0.01346	0.01684	0.02367	0.02415	0.01449	0.07417	0.04659	0.02718		1656.51
0.04702	0.03414	0.04928	0.05503	0.06242	0.05573	0.0771	0.02105	0.02217	0.04515	0.00438	0.03942	0.05836	0.0485	0.04259	0.03718	0.0551	0.05737	0.02001	0.01365	0.01705	0.02305	0.02598	0.01477	0.07525	0.04739	0.02755		1655.55
0.05013	0.03614	0.04885	0.05547	0.06783	0.05696	0.07837	0.02136	0.02173	0.04317	0.0042	0.03906	0.05908	0.04818	0.03876	0.03759	0.04949	0.05734	0.02032	0.01384	0.01724	0.02145	0.02742	0.01505	0.07628	0.04818	0.0279		1654.58
0.05514	0.03869	0.04673	0.05538	0.07631	0.05714	0.07957	0.02164	0.02139	0.0397	0.00406	0.03822	0.06087	0.04758	0.03289	0.03751	0.0411	0.05683	0.02062	0.01402	0.01742	0.01909	0.02846	0.01531	0.07726	0.04893	0.02824		1653.62
0.05568	0.03799	0.04749	0.0565	0.07726	0.05677	0.08068	0.02189	0.02126	0.04199	0.00395	0.04006	0.06183	0.05069	0.03492	0.03751	0.04371	0.05824	0.02088	0.01418	0.01758	0.02001	0.02918	0.01557	0.0782	0.04963	0.02856		1652.65
0.05245	0.03654	0.05075	0.0578	0.07192	0.05837	0.08171	0.02211	0.02133	0.04553	0.00388	0.04165	0.06252	0.05234	0.0424	0.03849	0.05374	0.06051	0.02112	0.01431	0.01772	0.02299	0.0297	0.01581	0.07907	0.05027	0.02886		1651.69
0.05056	0.03617	0.05266	0.05834	0.06908	0.05972	0.08263	0.0223	0.02149	0.04719	0.00385	0.04221	0.06315	0.05255	0.04613	0.0394	0.0585	0.06168	0.02132	0.01443	0.01784	0.02439	0.03014	0.01603	0.07986	0.05085	0.02913		1650.73
0.04996	0.03646	0.05376	0.0587	0.06847	0.06089	0.08344	0.02248	0.02172	0.04779	0.00387	0.04246	0.06367	0.05254	0.04706	0.03999	0.0594	0.06219	0.02151	0.01453	0.01794	0.02466	0.03038	0.01624	0.08056	0.05137	0.02941		1649.76
0.05127	0.03765	0.05389	0.05908	0.07115	0.06195	0.08416	0.02263	0.02203	0.04674	0.00394	0.04242	0.06385	0.05251	0.04553	0.04023	0.0569	0.06221	0.02166	0.01461	0.01803	0.02394	0.03012	0.01644	0.0812	0.05184	0.02968		1648.8
0.05471	0.03964	0.0528	0.05953	0.07752	0.06265	0.08479	0.02274	0.02246	0.04355	0.00406	0.04211	0.06386	0.0527	0.04268	0.04012	0.05256	0.06193	0.0218	0.01468	0.01809	0.02272	0.02946	0.01665	0.08178	0.05226	0.02995		1647.83
0.05734	0.04066	0.05177	0.0599	0.08187	0.06252	0.08532	0.02285	0.02304	0.04117	0.00421	0.04207	0.06412	0.05341	0.04142	0.03991	0.05045	0.06184	0.0219	0.01473	0.01815	0.02216	0.02883	0.01684	0.08229	0.05262	0.03019		1646.87
0.05546	0.03917	0.05303	0.06019	0.07734	0.06227	0.08576	0.02295	0.02379	0.04464	0.00441	0.04294	0.06451	0.05454	0.04373	0.03983	0.05333	0.06237	0.02198	0.01476	0.01819	0.02306	0.02841	0.01702	0.08274	0.0529	0.0304		1645.9
0.05228	0.03754	0.0551	0.06045	0.07134	0.06277	0.08611	0.02302	0.02465	0.04889	0.00464	0.04382	0.06484	0.05516	0.04752	0.04002	0.05818	0.06318	0.02203	0.01477	0.01821	0.02451	0.02798	0.01716	0.08312	0.05313	0.0306		1644.94
0.05043	0.03693	0.05651	0.0607	0.06825	0.0635	0.08639	0.02307	0.02552	0.05101	0.00489	0.0443	0.06509	0.05537	0.04994	0.04032	0.06111	0.06373	0.02206	0.01476	0.01822	0.02538	0.02746	0.01727	0.08344	0.05331	0.03081		1643.98
0.04981	0.03688	0.05726	0.06094	0.06719	0.06406	0.08659	0.0231	0.02634	0.05196	0.00515	0.04454	0.06526	0.05558	0.05088	0.04044	0.06198	0.06395	0.02208	0.01476	0.01822	0.02565	0.02689	0.01737	0.08372	0.05347	0.03099		1643.01
0.0499	0.03701	0.05759	0.0612	0.0671	0.06441	0.08672	0.02313	0.02707	0.05242	0.00542	0.04471	0.06544	0.05591	0.05114	0.0404	0.06193	0.06398	0.02209	0.01474	0.01821	0.02566	0.02647	0.01746	0.08395	0.05361	0.03113		1642.05
0.05021	0.0372	0.05777	0.06145	0.06728	0.06468	0.08677	0.02315	0.02769	0.05261	0.00568	0.04484	0.06569	0.05625	0.05121	0.04028	0.06167	0.06392	0.0221	0.01473	0.01818	0.0256	0.02652	0.01752	0.08415	0.05374	0.03124		1641.08
0.05061	0.03746	0.05789	0.0617	0.06764	0.06497	0.08676	0.02316	0.02819	0.0526	0.00593	0.04494	0.066	0.05656	0.05114	0.04013	0.06122	0.06379	0.0221	0.01471	0.01815	0.0255	0.0264	0.01757	0.08432	0.05385	0.03137		1640.12
0.05131	0.03796	0.0579	0.06196	0.06858	0.06539	0.08667	0.02315	0.02859	0.05226	0.00616	0.04497	0.06623	0.05678	0.05056	0.03996	0.06005	0.06355	0.0221	0.01468	0.01811	0.02519	0.02589	0.01764	0.08446	0.05395	0.03153		1639.16
0.05293	0.03896	0.0575	0.06226	0.07121	0.06589	0.08651	0.02313	0.0289	0.05118	0.00638	0.04482	0.06601	0.05694	0.04892	0.03972	0.0574	0.06307	0.02209	0.01466	0.01806	0.02445	0.02527	0.0177	0.08457	0.05403	0.03167		1638.19
0.05546	0.04032	0.05658	0.06255	0.07543	0.06626	0.08628	0.02309	0.02914	0.04927	0.00656	0.04451	0.06499	0.05707	0.04655	0.03944	0.0537	0.0624	0.02208	0.01463	0.018	0.02343	0.02456	0.01774	0.08465	0.0541	0.03179		1637.23
0.05765	0.04131	0.05541	0.06258	0.07876	0.06605	0.08598	0.02303	0.02934	0.04734	0.00672	0.0442	0.06466	0.05714	0.04387	0.039	0.04962	0.06154	0.02205	0.01459	0.01793	0.02229	0.02387	0.01778	0.08471	0.05414	0.03187		1636.26
0.05785	0.04066	0.05463	0.06248	0.07735	0.06454	0.0856	0.02297	0.02955	0.0487	0.00685	0.04439	0.0648	0.05826	0.04299	0.03808	0.04819	0.0607	0.02201	0.01455	0.01785	0.02195	0.02352	0.0178	0.08475	0.05416	0.03191		1635.3
0.05537	0.03898	0.05579	0.06269	0.07172	0.06405	0.08516	0.02292	0.02976	0.05244	0.00695	0.04503	0.06473	0.05945	0.04639	0.03759	0.05265	0.06075	0.02196	0.0145	0.01776	0.02331	0.02379	0.01781	0.08476	0.05414	0.03192		1634.33
0.05331	0.03814	0.05713	0.06285	0.06786	0.06449	0.08466	0.02285	0.02993	0.05422	0.00702	0.04536	0.06446	0.05966	0.04935	0.03762	0.05643	0.06096	0.0219	0.01444	0.01767	0.02442	0.02417	0.01778	0.08473	0.05409	0.0319		1633.37
0.05217	0.03773	0.05782	0.06284	0.06558	0.0647	0.08408	0.02275	0.03002	0.05504	0.00706	0.04547	0.06416	0.05975	0.05045	0.03744	0.05767	0.06072	0.02183	0.01438	0.01756	0.02479	0.02433	0.01774	0.08466	0.05401	0.03186		1632.41
0.05174	0.0375	0.05794	0.06271	0.06437	0.06457	0.08343	0.02262	0.03004	0.05538	0.00708	0.04544	0.06393	0.05994	0.05049	0.03696	0.05751	0.06012	0.02175	0.01431	0.01745	0.02476	0.02425	0.01768	0.08454	0.0539	0.03179		1631.44
0.05172	0.03743	0.0578	0.06251	0.06391	0.06433	0.08272	0.02248	0.03001	0.05523	0.00706	0.04529	0.06356	0.06011	0.05009	0.03639	0.05675	0.05938	0.02166	0.01424	0.01732	0.02455	0.0239	0.01761	0.08439	0.05375	0.03168		1630.48
0.05213	0.03762	0.05748	0.06228	0.0644	0.06418	0.08193	0.02231	0.02991	0.05461	0.00703	0.04502	0.06265	0.06013	0.04907	0.03581	0.05516	0.05854	0.02156	0.01417	0.01719	0.02409	0.02327	0.01752	0.08416	0.05357	0.03153		1629.51
0.05312	0.03799	0.05672	0.0619	0.06598	0.06382	0.08107	0.02212	0.02971	0.05373	0.00698	0.04459	0.06183	0.06008	0.04725	0.03506	0.05257	0.05747	0.02144	0.0141	0.01704	0.02332	0.02239	0.01743	0.08386	0.05334	0.03133		1628.55
0.05358	0.03777	0.0557	0.06112	0.06641	0.06266	0.08015	0.02194	0.0294	0.05348	0.0069	0.04412	0.06148	0.06014	0.04597	0.03408	0.05083	0.05624	0.02132	0.01402	0.01689	0.02278	0.02168	0.01734	0.08348	0.05308	0.03109		1627.58
0.05249	0.03693	0.05545	0.06027	0.06431	0.06167	0.07917	0.02174	0.02904	0.05397	0.00682	0.04385	0.06122	0.06007	0.0463	0.03331	0.05128	0.0553	0.02118	0.01394	0.01673	0.02286	0.02125	0.01723	0.08301	0.05277	0.0308		1626.62
0.05149	0.03655	0.05552	0.05963	0.0629	0.06144	0.07814	0.02153	0.02864	0.05373	0.00673	0.04356	0.06041	0.05968	0.04635	0.03281	0.05131	0.05447	0.02104	0.01387	0.01656	0.02282	0.02108	0.01708	0.08246	0.05242	0.03045		1625.66
0.05173	0.03689	0.055	0.05901	0.06388	0.06135	0.07706	0.02132	0.02823	0.05212	0.00664	0.04304	0.05888	0.05911	0.04466	0.03223	0.04898	0.05334	0.02088	0.01378	0.01638	0.02207	0.02126	0.0169	0.0818	0.05202	0.03005		1624.69
0.05302	0.03735	0.05328	0.05793	0.0667	0.06041	0.07594	0.0211	0.02783	0.04935	0.00654	0.04216	0.05794	0.05851	0.04183	0.03119	0.04527	0.05169	0.02071	0.01369	0.01619	0.02089	0.0218	0.01669	0.08105	0.05157	0.0296		1623.73
0.05242	0.03637	0.0517	0.05628	0.06584	0.05829	0.07478	0.02087	0.02745	0.04852	0.00645	0.04133	0.0573	0.05803	0.04101	0.03002	0.04444	0.05014	0.02052	0.0136	0.016	0.02053	0.0223	0.01644	0.08019	0.05106	0.02913		1622.76
0.04979	0.03482	0.05181	0.05505	0.06145	0.05711	0.0736	0.02061	0.02707	0.04975	0.00637	0.04101	0.05659	0.05745	0.04226	0.02936	0.0463	0.04925	0.02033	0.01351	0.0158	0.02096	0.02239	0.01617	0.07921	0.05051	0.02866		1621.8
0.04769	0.03378	0.05193	0.05399	0.05824	0.05644	0.07239	0.02034	0.02665	0.05018	0.00629	0.04067	0.05604	0.05665	0.04289	0.02887	0.04725	0.04837	0.02013	0.01341	0.0156	0.02113	0.0222	0.01591	0.07814	0.04992	0.02817		1620.84
0.04649	0.03316	0.05147	0.05286	0.05663	0.0557	0.07117	0.02007	0.02618	0.04959	0.00623	0.04014	0.05565	0.05575	0.04244	0.02827	0.04678	0.04724	0.01992	0.01331	0.0154	0.02087	0.02183	0.01564	0.07697	0.04931	0.02766		1619.87
0.04612	0.03301	0.05071	0.05187	0.05657	0.05515	0.06994	0.01979	0.02568	0.04818	0.00617	0.03952	0.05456	0.05483	0.04116	0.02772	0.04515	0.04604	0.01971	0.01321	0.01519	0.02028	0.02133	0.01536	0.07571	0.04867	0.02713		1618.91
0.04674	0.03348	0.04961	0.05104	0.05833	0.05487	0.0687	0.0195	0.02517	0.04599	0.00613	0.0388	0.05261	0.05385	0.03869	0.02721	0.04185	0.04475	0.01949	0.01311	0.01498	0.01922	0.02074	0.01508	0.07438	0.048	0.0266		1617.94
0.04791	0.0338	0.04722	0.04961	0.061	0.05348	0.06746	0.01922	0.02472	0.04314	0.00611	0.03768	0.05175	0.05263	0.0353	0.02632	0.03748	0.04299	0.01927	0.01301	0.01477	0.01783	0.02015	0.01479	0.07298	0.04731	0.02606		1616.98
0.04621	0.03207	0.04515	0.04743	0.05812	0.05061	0.06621	0.01894	0.02437	0.0426	0.00611	0.03671	0.05114	0.05149	0.03486	0.02535	0.03739	0.04145	0.01903	0.0129	0.01456	0.01764	0.01958	0.0145	0.07152	0.04659	0.02552		1616.01
0.04301	0.03029	0.04537	0.04621	0.05275	0.04956	0.06498	0.01865	0.02414	0.04377	0.00612	0.03645	0.05035	0.05068	0.03681	0.0251	0.04033	0.04086	0.01879	0.01278	0.01435	0.01836	0.01895	0.0142	0.07001	0.04583	0.02497		1615.05
0.04063	0.0292	0.04548	0.04523	0.04904	0.04897	0.06376	0.01835	0.024	0.04425	0.00614	0.03612	0.04949	0.04977	0.03778	0.02498	0.04181	0.04025	0.01854	0.01266	0.01414	0.01867	0.01817	0.0139	0.06847	0.04506	0.02444		1614.09
0.03899	0.02836	0.04494	0.04411	0.04659	0.04809	0.06257	0.01807	0.02392	0.04403	0.00618	0.0356	0.04872	0.04874	0.03765	0.02474	0.04183	0.03936	0.01829	0.01253	0.01394	0.01856	0.01733	0.0136	0.06691	0.04427	0.02392		1613.12
0.03783	0.02765	0.04404	0.04295	0.04492	0.04705	0.0614	0.01779	0.02386	0.04332	0.00623	0.03501	0.04797	0.04768	0.03705	0.02448	0.04128	0.03835	0.01804	0.01241	0.01375	0.01828	0.01661	0.01332	0.06535	0.04348	0.0234		1612.16
0.03714	0.02719	0.04301	0.04188	0.04403	0.04609	0.06026	0.01753	0.0238	0.04218	0.00628	0.03438	0.04707	0.04666	0.03616	0.02425	0.04033	0.03733	0.01779	0.01228	0.01355	0.01789	0.01619	0.01302	0.06379	0.0427	0.02288		1611.19
0.03692	0.02698	0.04175	0.04085	0.04401	0.04512	0.05915	0.01725	0.02369	0.04077	0.00634	0.03369	0.04621	0.04565	0.03489	0.02401	0.03888	0.03626	0.01755	0.01217	0.01337	0.01736	0.01583	0.01272	0.06226	0.04192	0.02238		1610.23
0.03648	0.02657	0.04037	0.0397	0.04358	0.04389	0.05808	0.01698	0.02354	0.03961	0.0064	0.03296	0.04542	0.04459	0.03379	0.02373	0.03769	0.03521	0.01732	0.01206	0.01319	0.01689	0.01526	0.01242	0.06077	0.04117	0.0219		1609.26
0.03553	0.02589	0.03934	0.03859	0.04222	0.04277	0.05704	0.01671	0.02338	0.03881	0.00645	0.03236	0.04458	0.04357	0.03325	0.02345	0.03722	0.03432	0.01709	0.01196	0.01302	0.01665	0.01449	0.01214	0.05932	0.04044	0.02145		1608.3
0.03455	0.02523	0.03847	0.03758	0.04075	0.04179	0.05605	0.01645	0.02319	0.03802	0.0065	0.03183	0.04383	0.0426	0.03284	0.02313	0.03693	0.03353	0.01688	0.01186	0.01286	0.01645	0.01363	0.01187	0.05793	0.03973	0.02101		1607.34
0.03334	0.02439	0.03765	0.03654	0.03878	0.04072	0.05511	0.01621	0.02299	0.03758	0.00655	0.03132	0.04327	0.04163	0.03256	0.02277	0.03685	0.03282	0.01667	0.01177	0.0127	0.0163	0.01282	0.01163	0.0566	0.03904	0.02058		1606.37
0.03204	0.02356	0.03701	0.0356	0.03671	0.03984	0.05422	0.01599	0.02278	0.03733	0.00659	0.03089	0.0427	0.04071	0.03238	0.0224	0.03691	0.0322	0.01648	0.01169	0.01256	0.01619	0.01232	0.0114	0.05534	0.03838	0.02018		1605.41
0.03138	0.02317	0.03629	0.03482	0.03598	0.03917	0.05339	0.01579	0.02256	0.03666	0.00662	0.03045	0.04205	0.03987	0.03182	0.02199	0.03644	0.03157	0.0163	0.01161	0.01243	0.01593	0.01229	0.01117	0.05416	0.03775	0.01979		1604.44
0.03118	0.02298	0.03536	0.03407	0.0361	0.03844	0.05261	0.01559	0.02232	0.03578	0.00665	0.02994	0.04143	0.03905	0.03098	0.0215	0.03559	0.03092	0.01613	0.01154	0.0123	0.01556	0.01233	0.01093	0.05305	0.03715	0.01942		1603.48
0.03067	0.02257	0.03452	0.0333	0.03551	0.03759	0.05188	0.0154	0.02206	0.03521	0.00668	0.02946	0.04088	0.03826	0.0304	0.021	0.0351	0.03034	0.01597	0.01147	0.01218	0.01529	0.01221	0.0107	0.05202	0.03659	0.01908		1602.52
0.02979	0.02199	0.03394	0.03257	0.03419	0.03679	0.05121	0.01523	0.02181	0.03483	0.00669	0.02909	0.04041	0.03751	0.03016	0.02055	0.03501	0.02986	0.01583	0.01139	0.01208	0.01515	0.01199	0.0105	0.05107	0.03605	0.01877		1601.55
0.02881	0.02141	0.03346	0.03189	0.03271	0.03608	0.0506	0.01507	0.02157	0.03436	0.00671	0.02878	0.04	0.0368	0.03002	0.02015	0.03506	0.02945	0.01569	0.01132	0.01198	0.01506	0.01172	0.01031	0.0502	0.03554	0.01849		1600.59
0.02791	0.02088	0.03304	0.03128	0.03136	0.03548	0.05004	0.01492	0.02133	0.03395	0.00673	0.02848	0.03966	0.03612	0.02989	0.0198	0.03513	0.02912	0.01557	0.01124	0.01189	0.01499	0.01144	0.01014	0.0494	0.03507	0.01823		1599.62
0.02728	0.02051	0.03262	0.03075	0.0305	0.03502	0.04954	0.01478	0.0211	0.03361	0.00674	0.02818	0.03938	0.03551	0.02966	0.01948	0.03503	0.0288	0.01545	0.01115	0.01181	0.01487	0.01116	0.00999	0.04868	0.03463	0.01799		1598.66
0.02702	0.02033	0.03215	0.03032	0.03035	0.03467	0.04909	0.01466	0.02091	0.03312	0.00676	0.02789	0.03911	0.03497	0.02924	0.01919	0.03468	0.02847	0.01535	0.01106	0.01174	0.01469	0.01095	0.00986	0.04803	0.03421	0.01776		1597.69
0.02701	0.02031	0.03163	0.02996	0.03073	0.03436	0.04869	0.01455	0.02076	0.03245	0.00677	0.0276	0.03882	0.03451	0.02867	0.01893	0.03414	0.02815	0.01525	0.01096	0.01167	0.01446	0.01081	0.00972	0.04744	0.03383	0.01756		1596.73
0.0271	0.02036	0.03109	0.02965	0.0313	0.03403	0.04834	0.01445	0.02066	0.03178	0.00678	0.02733	0.03846	0.0341	0.02805	0.01869	0.03352	0.02784	0.01516	0.01084	0.01161	0.01421	0.01068	0.0096	0.04691	0.03347	0.01738		1595.77
0.02703	0.0203	0.03061	0.02934	0.03146	0.03361	0.04802	0.01436	0.02062	0.03139	0.00679	0.0271	0.03816	0.03371	0.02759	0.01847	0.03313	0.02758	0.01507	0.01072	0.01156	0.01403	0.01056	0.0095	0.04644	0.03313	0.01721		1594.8
0.02652	0.01994	0.03033	0.029	0.03062	0.03318	0.04775	0.01429	0.02061	0.03138	0.0068	0.02694	0.03795	0.03331	0.02754	0.01829	0.03327	0.02737	0.01499	0.01059	0.01152	0.014	0.0104	0.0094	0.04603	0.03282	0.01707		1593.84
0.02587	0.01953	0.03022	0.02871	0.02951	0.0329	0.04752	0.01422	0.02062	0.03148	0.0068	0.02684	0.03779	0.03295	0.02766	0.01818	0.03361	0.02721	0.01492	0.01045	0.01148	0.01404	0.01019	0.00932	0.04568	0.03254	0.01694		1592.87
0.02556	0.01933	0.03006	0.0285	0.02907	0.03273	0.04732	0.01416	0.02063	0.03138	0.0068	0.02673	0.03762	0.03265	0.02756	0.0181	0.03366	0.02705	0.01485	0.01031	0.01144	0.014	0.00997	0.00925	0.04538	0.0323	0.01682		1591.91
0.02547	0.01926	0.02981	0.02836	0.02906	0.03251	0.04717	0.0141	0.02063	0.03111	0.00678	0.02661	0.03742	0.03243	0.02733	0.018	0.03352	0.02689	0.0148	0.01017	0.01142	0.0139	0.0098	0.0092	0.04515	0.0321	0.01672		1590.94
0.02532	0.01916	0.02959	0.02826	0.02889	0.03229	0.04705	0.01406	0.0206	0.03094	0.00675	0.02652	0.03728	0.03225	0.02716	0.01792	0.03346	0.02675	0.01475	0.01004	0.01139	0.01383	0.00958	0.00915	0.04496	0.03194	0.01664		1589.98
0.02503	0.01898	0.0295	0.02819	0.02837	0.03209	0.04696	0.01402	0.02055	0.03102	0.0067	0.02648	0.03721	0.0321	0.02712	0.01784	0.03357	0.02665	0.01471	0.00991	0.01137	0.01381	0.00923	0.00911	0.04483	0.03182	0.01657		1589.02
0.02473	0.01879	0.02949	0.02816	0.02781	0.03197	0.0469	0.01398	0.02045	0.0312	0.00664	0.02645	0.03718	0.03199	0.02715	0.01779	0.03373	0.02659	0.01469	0.00979	0.01136	0.01381	0.00879	0.00909	0.04475	0.03174	0.01652		1588.05
0.02461	0.0187	0.02948	0.02819	0.02756	0.0319	0.04688	0.01395	0.0203	0.03123	0.00656	0.02642	0.03718	0.03194	0.02713	0.01775	0.03379	0.02655	0.01467	0.00969	0.01135	0.01378	0.0087	0.00907	0.04472	0.03171	0.01646		1587.09
0.02461	0.01871	0.02944	0.02828	0.02755	0.03186	0.04688	0.01395	0.02011	0.03121	0.00646	0.02642	0.03721	0.03195	0.02707	0.01773	0.03376	0.02652	0.01467	0.00959	0.01134	0.01374	0.00901	0.00907	0.04475	0.03172	0.01642		1586.12
0.02469	0.01876	0.02941	0.02841	0.02762	0.03187	0.04692	0.01395	0.01985	0.03124	0.00635	0.02645	0.03728	0.032	0.02702	0.01772	0.03374	0.02652	0.01468	0.00952	0.01133	0.01368	0.00951	0.00906	0.04484	0.03179	0.0164		1585.16
0.02485	0.01887	0.02941	0.02859	0.02778	0.03193	0.04699	0.01396	0.01952	0.03131	0.00622	0.0265	0.03738	0.03209	0.02694	0.01773	0.03368	0.02654	0.0147	0.00946	0.01133	0.01362	0.01009	0.00906	0.04497	0.03189	0.0164		1584.2
0.02504	0.01902	0.02944	0.02882	0.02794	0.03201	0.04709	0.01398	0.01911	0.03145	0.00608	0.02658	0.0375	0.03222	0.02685	0.01777	0.03359	0.02658	0.01474	0.00942	0.01134	0.01357	0.01067	0.00907	0.04516	0.03205	0.01642		1583.23
0.02521	0.01915	0.02951	0.0291	0.02805	0.03208	0.04721	0.014	0.0186	0.03167	0.00594	0.02666	0.03765	0.03239	0.02681	0.01785	0.03352	0.02666	0.01479	0.0094	0.01134	0.01353	0.01115	0.00908	0.04541	0.03226	0.01647		1582.27
0.02541	0.01928	0.02963	0.02943	0.02818	0.03217	0.04737	0.01403	0.01809	0.03195	0.00578	0.02676	0.03789	0.03261	0.02682	0.01798	0.03348	0.02679	0.01485	0.0094	0.01135	0.0135	0.01145	0.0091	0.04572	0.03252	0.01652		1581.3
0.02576	0.0195	0.02974	0.0298	0.02855	0.03234	0.04755	0.01406	0.01766	0.03213	0.00563	0.02687	0.03828	0.03288	0.02677	0.01813	0.03336	0.02694	0.01491	0.00941	0.01136	0.01345	0.01196	0.00914	0.04609	0.0328	0.01658		1580.34
0.02649	0.01994	0.02976	0.03024	0.02962	0.03264	0.04776	0.01412	0.01729	0.03191	0.00547	0.02696	0.03882	0.03315	0.02647	0.01831	0.03289	0.02706	0.01497	0.00943	0.01138	0.01331	0.01275	0.00918	0.04651	0.0331	0.01666		1579.37
0.02794	0.02084	0.02958	0.03077	0.03206	0.03316	0.04799	0.01417	0.01698	0.0309	0.00531	0.02696	0.03926	0.03339	0.02548	0.01851	0.03147	0.02709	0.01504	0.00945	0.0114	0.01289	0.0136	0.00922	0.04698	0.03342	0.01676		1578.41
0.03035	0.0223	0.02902	0.03141	0.03634	0.03388	0.04824	0.01423	0.01672	0.02896	0.00514	0.02685	0.03916	0.0336	0.02335	0.0187	0.02843	0.02693	0.0151	0.00948	0.01142	0.01202	0.01432	0.00927	0.04748	0.03375	0.01689		1577.45
0.0335	0.0238	0.02812	0.03227	0.04149	0.03427	0.0485	0.01429	0.01655	0.02727	0.00498	0.02684	0.03912	0.03427	0.02083	0.01873	0.02492	0.02674	0.01517	0.00951	0.01145	0.01104	0.01488	0.00933	0.04803	0.0341	0.01702		1576.48
0.03346	0.02332	0.02851	0.03305	0.04001	0.03385	0.04879	0.01436	0.01648	0.0296	0.00481	0.02743	0.03927	0.03548	0.0218	0.01879	0.02627	0.02711	0.01523	0.00955	0.01148	0.01147	0.01541	0.0094	0.04861	0.03444	0.01717		1575.52
0.03126	0.02223	0.02986	0.03342	0.03555	0.0339	0.04909	0.01444	0.01647	0.03233	0.00464	0.02797	0.03951	0.03597	0.02471	0.01914	0.0302	0.02769	0.01529	0.00959	0.01152	0.01262	0.01589	0.00947	0.0492	0.03477	0.01735		1574.55
0.03006	0.0218	0.03086	0.03385	0.03316	0.03425	0.04942	0.01451	0.01646	0.03386	0.00446	0.02835	0.03988	0.03628	0.02638	0.01951	0.03242	0.02806	0.01536	0.00963	0.01156	0.01328	0.0162	0.00956	0.04983	0.03512	0.01754		1573.59
0.02995	0.02184	0.03147	0.03445	0.03254	0.03467	0.04976	0.01458	0.01639	0.03471	0.00428	0.02869	0.04037	0.03673	0.02694	0.01979	0.0331	0.02829	0.01543	0.00968	0.01161	0.01351	0.01625	0.00966	0.05048	0.03549	0.01777		1572.62
0.03073	0.02238	0.03175	0.03514	0.03359	0.0352	0.05013	0.01464	0.01627	0.0347	0.00408	0.02892	0.04089	0.03717	0.02656	0.02002	0.03246	0.0284	0.01551	0.00974	0.01166	0.01337	0.01594	0.00977	0.05118	0.03588	0.01802		1571.66
0.03268	0.02358	0.03155	0.03592	0.03683	0.03588	0.05052	0.0147	0.01609	0.03365	0.00387	0.02899	0.04103	0.03755	0.02475	0.02016	0.02984	0.0283	0.0156	0.00981	0.01172	0.01266	0.01509	0.00991	0.0519	0.0363	0.01826		1570.7
0.03601	0.02523	0.03085	0.03707	0.04197	0.03638	0.05094	0.01479	0.01587	0.03256	0.00365	0.02919	0.04112	0.03857	0.0224	0.02016	0.02657	0.02818	0.0157	0.00989	0.01179	0.01179	0.015	0.01003	0.05267	0.03673	0.01848		1569.73
0.03651	0.02506	0.03137	0.03819	0.04128	0.03631	0.0514	0.01491	0.01562	0.03468	0.00343	0.02995	0.04142	0.0401	0.02344	0.02026	0.02809	0.02862	0.01581	0.00998	0.01187	0.01229	0.01559	0.01014	0.05346	0.03719	0.01869		1568.77
0.03471	0.02409	0.03276	0.03877	0.03737	0.03656	0.05189	0.01506	0.01533	0.03706	0.00321	0.03056	0.04188	0.04076	0.02629	0.02062	0.03202	0.02931	0.01593	0.01008	0.01196	0.01346	0.0163	0.01027	0.05428	0.03767	0.01894		1567.8
0.03419	0.02401	0.03364	0.03938	0.03613	0.0371	0.05243	0.01521	0.01498	0.03807	0.00299	0.03093	0.04237	0.04118	0.0276	0.02098	0.03376	0.02978	0.01606	0.01019	0.01206	0.01401	0.01697	0.0104	0.05513	0.03817	0.01922		1566.84
0.03529	0.02475	0.0339	0.04021	0.03764	0.03769	0.05301	0.01537	0.01457	0.03831	0.00277	0.0312	0.04273	0.04176	0.02717	0.02121	0.0331	0.03003	0.01621	0.01032	0.01216	0.0139	0.01774	0.01054	0.05602	0.0387	0.0195		1565.88
0.03706	0.02563	0.03397	0.04129	0.04	0.03822	0.05364	0.01556	0.01412	0.03881	0.00257	0.03162	0.04314	0.04276	0.02657	0.02138	0.03223	0.03034	0.01637	0.01047	0.01228	0.01374	0.01894	0.01069	0.05694	0.03925	0.01977		1564.91
0.03765	0.0258	0.03454	0.04231	0.04016	0.03867	0.05432	0.01576	0.01368	0.04003	0.00239	0.03222	0.04371	0.0438	0.02738	0.02162	0.03336	0.03092	0.01654	0.01062	0.0124	0.01416	0.02058	0.01085	0.05788	0.03982	0.02006		1563.95
0.03774	0.0259	0.03528	0.0431	0.03987	0.03928	0.05506	0.01598	0.01326	0.04068	0.00224	0.0327	0.04439	0.04442	0.02842	0.02195	0.0348	0.03152	0.01672	0.0108	0.01254	0.01466	0.02202	0.011	0.05886	0.04041	0.02039		1562.98
0.0387	0.02665	0.03564	0.04384	0.04145	0.04009	0.05586	0.01619	0.01291	0.04008	0.00212	0.03295	0.0451	0.04475	0.02803	0.02229	0.03421	0.03189	0.01691	0.01099	0.01268	0.01457	0.02296	0.01118	0.05986	0.041	0.02073		1562.02
0.04071	0.0281	0.03551	0.04454	0.04508	0.04107	0.05672	0.0164	0.01269	0.03811	0.00203	0.03296	0.04532	0.04479	0.02544	0.02255	0.03059	0.03191	0.0171	0.01118	0.01283	0.01359	0.02362	0.01137	0.0609	0.0416	0.02108		1561.05
0.04483	0.03071	0.03438	0.04519	0.05244	0.04226	0.05765	0.01663	0.01264	0.03403	0.00198	0.03259	0.04625	0.04439	0.01939	0.02257	0.02236	0.03153	0.0173	0.01139	0.01299	0.01129	0.02419	0.01158	0.06197	0.0422	0.02143		1560.09
0.05316	0.03482	0.03104	0.04599	0.06724	0.04296	0.05863	0.01687	0.01281	0.0287	0.00196	0.03174	0.04725	0.04416	0.01262	0.02238	0.01339	0.03134	0.01749	0.01161	0.01315	0.00883	0.02462	0.0118	0.06307	0.04278	0.02179		1559.13
0.05288	0.03356	0.03301	0.04775	0.06478	0.04297	0.05967	0.01713	0.01331	0.03582	0.00198	0.03377	0.04794	0.04784	0.01622	0.02279	0.01862	0.03294	0.01767	0.01182	0.01332	0.0105	0.02493	0.01204	0.06419	0.04334	0.02215		1558.16
0.04832	0.0313	0.03644	0.04883	0.05628	0.0437	0.06075	0.01739	0.01403	0.04082	0.00202	0.0353	0.04863	0.04939	0.02413	0.02371	0.02952	0.03498	0.01784	0.01202	0.0135	0.01376	0.02519	0.01229	0.0653	0.04387	0.02251		1557.2
0.04646	0.03087	0.03809	0.04937	0.05351	0.04464	0.06186	0.01765	0.01484	0.04214	0.00209	0.0358	0.04942	0.04954	0.0281	0.02449	0.03489	0.03618	0.01801	0.01224	0.01368	0.01539	0.02507	0.01255	0.06638	0.04438	0.02289		1556.23
0.04642	0.03126	0.03891	0.04987	0.05378	0.04556	0.06299	0.01791	0.0157	0.04218	0.00216	0.0361	0.05012	0.04959	0.02889	0.02505	0.03594	0.03693	0.01818	0.01246	0.01386	0.01576	0.02464	0.01282	0.06744	0.04487	0.02326		1555.27
0.04706	0.0316	0.03968	0.05052	0.05489	0.04625	0.06415	0.01818	0.01658	0.043	0.00223	0.03673	0.05078	0.05024	0.02919	0.02551	0.03653	0.03793	0.01836	0.01269	0.01405	0.01603	0.02405	0.01309	0.06847	0.04534	0.02363		1554.3
0.04608	0.03114	0.0412	0.05114	0.05334	0.0469	0.06532	0.01844	0.01745	0.04558	0.0023	0.03761	0.05155	0.05112	0.03147	0.02609	0.03987	0.03933	0.01853	0.01292	0.01423	0.01712	0.02342	0.01337	0.06947	0.0458	0.02399		1553.34
0.04483	0.03091	0.04263	0.05156	0.05176	0.04781	0.06648	0.01871	0.01822	0.04719	0.00234	0.03814	0.05244	0.0514	0.03362	0.0267	0.04288	0.04048	0.01871	0.01316	0.01442	0.01808	0.02289	0.01365	0.07042	0.04624	0.02434		1552.38
0.04499	0.03146	0.04346	0.052	0.0526	0.04887	0.06764	0.01897	0.01879	0.04742	0.00236	0.03841	0.05328	0.05144	0.03388	0.0272	0.04327	0.04128	0.01889	0.01342	0.0146	0.01827	0.02245	0.01392	0.07134	0.04669	0.02469		1551.41
0.04663	0.03254	0.0437	0.05252	0.05596	0.0499	0.06877	0.01923	0.01914	0.04696	0.00236	0.03864	0.0539	0.05166	0.03292	0.02756	0.0421	0.042	0.01909	0.01369	0.01478	0.018	0.0227	0.01417	0.07221	0.04714	0.02499		1550.45
0.0473	0.03286	0.04433	0.05292	0.05778	0.05063	0.06987	0.01949	0.01931	0.04772	0.00232	0.03922	0.05452	0.05223	0.03352	0.02796	0.04313	0.0431	0.0193	0.01397	0.01495	0.0184	0.02333	0.01438	0.07305	0.0476	0.02526		1549.48
0.04592	0.03234	0.04567	0.05312	0.05619	0.05129	0.07093	0.01974	0.0193	0.04931	0.00225	0.03984	0.05524	0.05253	0.03591	0.0285	0.04651	0.04436	0.01951	0.01426	0.01512	0.01948	0.02409	0.01457	0.07384	0.04806	0.0255		1548.52
0.04508	0.03231	0.04671	0.05331	0.05561	0.05214	0.07193	0.01999	0.01912	0.04987	0.00215	0.04018	0.05604	0.05247	0.03739	0.02903	0.04857	0.04533	0.01972	0.01455	0.01528	0.02015	0.02513	0.01474	0.07458	0.0485	0.02571		1547.56
0.04573	0.03307	0.04712	0.05358	0.0576	0.05312	0.07287	0.02026	0.01877	0.04922	0.00204	0.04027	0.05691	0.0523	0.03697	0.02944	0.04804	0.04595	0.01993	0.01485	0.01543	0.02004	0.02701	0.01487	0.07526	0.04894	0.0259		1546.59
0.04809	0.03458	0.04676	0.05387	0.06261	0.05407	0.07375	0.02051	0.01828	0.04719	0.00191	0.04015	0.05758	0.05213	0.03508	0.02963	0.04558	0.04635	0.02014	0.01514	0.01558	0.01937	0.02855	0.015	0.07588	0.04936	0.0261		1545.63
0.05108	0.03613	0.04605	0.05412	0.06893	0.05481	0.07456	0.02073	0.01769	0.04461	0.00177	0.04006	0.05805	0.05215	0.03359	0.02976	0.04372	0.04687	0.02034	0.01543	0.01571	0.01889	0.02966	0.01513	0.07645	0.04975	0.0263		1544.66
0.05237	0.03692	0.04594	0.05424	0.07215	0.05541	0.0753	0.02094	0.0171	0.04319	0.00164	0.04008	0.05842	0.05211	0.0332	0.03003	0.04326	0.0474	0.02053	0.01571	0.01583	0.01881	0.03081	0.01525	0.07697	0.05011	0.02646		1543.7
0.05328	0.03767	0.04577	0.05419	0.07472	0.05599	0.07596	0.02113	0.01659	0.04185	0.00153	0.03996	0.0586	0.05178	0.03232	0.03028	0.04205	0.04773	0.0207	0.01597	0.01593	0.01852	0.03203	0.01534	0.07742	0.05042	0.0266		1542.73
0.05494	0.03859	0.04507	0.05403	0.07873	0.05644	0.07654	0.0213	0.01622	0.03985	0.00144	0.03971	0.05829	0.05136	0.03085	0.03037	0.04002	0.048	0.02085	0.01621	0.01602	0.01801	0.0331	0.01541	0.07782	0.05066	0.02673		1541.77
0.05654	0.03947	0.04429	0.0538	0.08242	0.05682	0.07704	0.02144	0.01602	0.03733	0.00139	0.03932	0.05837	0.05075	0.02901	0.03043	0.03743	0.04809	0.02097	0.01642	0.0161	0.01734	0.03362	0.01548	0.07815	0.05084	0.02686		1540.81
0.05771	0.04004	0.0433	0.05331	0.08508	0.05647	0.07747	0.02155	0.01604	0.03534	0.00137	0.03895	0.05896	0.05022	0.02701	0.03034	0.0347	0.04808	0.02107	0.01661	0.01617	0.0166	0.03355	0.01555	0.07844	0.05096	0.02697		1539.84
0.05342	0.03752	0.04561	0.05277	0.07732	0.05598	0.07782	0.02164	0.01635	0.04168	0.00139	0.04018	0.05938	0.05124	0.03039	0.03038	0.03958	0.04906	0.02113	0.01677	0.01622	0.01806	0.03314	0.01563	0.07869	0.051	0.02706		1538.88
0.04849	0.03525	0.04867	0.05266	0.06928	0.05676	0.07809	0.02172	0.0169	0.0466	0.00145	0.04117	0.05974	0.05161	0.0365	0.03093	0.04798	0.05043	0.02116	0.01689	0.01626	0.02051	0.03266	0.01569	0.07887	0.05098	0.02713		1537.91
0.04595	0.03436	0.0503	0.05254	0.06575	0.05755	0.07829	0.02179	0.01761	0.0483	0.00155	0.04148	0.06009	0.05134	0.03987	0.03147	0.05251	0.05118	0.02117	0.01698	0.01629	0.02183	0.032	0.01575	0.07899	0.05091	0.02719		1536.95
0.04504	0.03428	0.05105	0.05239	0.06506	0.05825	0.07842	0.02184	0.01839	0.04842	0.00167	0.04149	0.0602	0.05091	0.04075	0.0318	0.05362	0.05142	0.02116	0.01704	0.0163	0.02215	0.03101	0.01581	0.07905	0.05079	0.02724		1535.98
0.04556	0.03488	0.05104	0.05223	0.06676	0.05888	0.07848	0.02186	0.01918	0.04717	0.00181	0.04124	0.0599	0.05043	0.03955	0.03194	0.05186	0.05125	0.02113	0.01708	0.01631	0.02164	0.02966	0.01586	0.07906	0.05065	0.02728		1535.02
0.04719	0.03573	0.05016	0.05187	0.07025	0.05899	0.07847	0.02187	0.01988	0.04495	0.00196	0.0408	0.05976	0.04997	0.03702	0.03183	0.0483	0.05074	0.0211	0.0171	0.0163	0.02063	0.02797	0.01591	0.079	0.05048	0.0273		1534.06
0.04753	0.03545	0.04944	0.05115	0.07127	0.05826	0.0784	0.02187	0.02047	0.04471	0.00211	0.04066	0.05978	0.04976	0.03649	0.03165	0.04762	0.0505	0.02106	0.01711	0.01628	0.02047	0.02624	0.01596	0.0789	0.05032	0.0273		1533.09
0.04528	0.03422	0.05026	0.05055	0.06774	0.05799	0.07828	0.02188	0.02095	0.04659	0.00224	0.04091	0.05985	0.04958	0.03886	0.03177	0.05087	0.0508	0.02102	0.0171	0.01626	0.02143	0.02537	0.016	0.07875	0.05015	0.02727		1532.13
0.04294	0.03324	0.05129	0.05007	0.06425	0.05813	0.07812	0.02189	0.02127	0.04775	0.00235	0.04106	0.05999	0.04924	0.04105	0.03199	0.05375	0.05107	0.02099	0.01708	0.01623	0.02227	0.02516	0.01599	0.07856	0.04999	0.02721		1531.16
0.04164	0.0328	0.05187	0.04966	0.0626	0.05835	0.07791	0.02188	0.02139	0.04787	0.00244	0.04102	0.06002	0.04881	0.04191	0.0321	0.05478	0.05109	0.02096	0.01706	0.0162	0.02257	0.02522	0.01596	0.07833	0.04984	0.02714		1530.2
0.04186	0.0331	0.05176	0.04933	0.06358	0.05862	0.07767	0.02186	0.02134	0.04704	0.0025	0.04078	0.0599	0.04834	0.04115	0.03204	0.05362	0.05079	0.02094	0.01703	0.01616	0.02223	0.02551	0.01591	0.07807	0.0497	0.02706		1529.24
0.04311	0.03373	0.05093	0.04892	0.0663	0.05862	0.0774	0.02184	0.02117	0.0458	0.00252	0.04037	0.05978	0.04785	0.03957	0.03175	0.05136	0.05029	0.02093	0.017	0.01611	0.02156	0.0262	0.01586	0.07779	0.04958	0.02695		1528.27
0.04372	0.03391	0.05022	0.0484	0.06781	0.05837	0.07711	0.02183	0.02093	0.04504	0.0025	0.04002	0.05948	0.04737	0.03867	0.03143	0.05004	0.04986	0.02091	0.01697	0.01607	0.02116	0.02766	0.01578	0.07748	0.04947	0.02681		1527.31
0.04377	0.03391	0.04988	0.04794	0.06835	0.05828	0.0768	0.02182	0.02061	0.04442	0.00245	0.03974	0.05928	0.04692	0.03813	0.03115	0.04919	0.04951	0.0209	0.01693	0.01602	0.0209	0.02897	0.01568	0.07715	0.04935	0.02669		1526.34
0.04385	0.03386	0.04935	0.04735	0.06906	0.05792	0.07648	0.02179	0.0202	0.04356	0.00237	0.03941	0.05942	0.04647	0.03766	0.03075	0.0485	0.04913	0.0209	0.0169	0.01597	0.02067	0.02983	0.01559	0.07679	0.04925	0.02659		1525.38
0.04329	0.03359	0.0492	0.04678	0.06872	0.05764	0.07615	0.02175	0.01969	0.04287	0.00225	0.03922	0.05956	0.04606	0.03792	0.03046	0.0488	0.04891	0.0209	0.01687	0.01592	0.02073	0.03027	0.01552	0.07642	0.04916	0.02649		1524.41
0.04323	0.03379	0.04916	0.04648	0.06914	0.05791	0.07581	0.02171	0.0191	0.04163	0.00212	0.03899	0.05906	0.04559	0.03742	0.03034	0.04794	0.04864	0.02091	0.01684	0.01587	0.02046	0.0304	0.01547	0.07602	0.04907	0.02639		1523.45
0.04515	0.03486	0.04807	0.04623	0.07279	0.05823	0.07546	0.02166	0.01847	0.03894	0.00196	0.03835	0.05828	0.04492	0.03484	0.03004	0.04426	0.048	0.02092	0.01682	0.01581	0.01936	0.03042	0.01542	0.0756	0.04898	0.02628		1522.49
0.04779	0.03569	0.04583	0.04561	0.07749	0.0574	0.0751	0.02162	0.01789	0.0363	0.00179	0.03751	0.0583	0.04423	0.03204	0.02939	0.04046	0.04723	0.02093	0.0168	0.01576	0.0182	0.03043	0.01537	0.07516	0.04888	0.02616		1521.52
0.04481	0.0337	0.04629	0.04456	0.07235	0.05596	0.07472	0.02156	0.01742	0.03898	0.00162	0.03782	0.05857	0.04398	0.03362	0.02892	0.04274	0.04724	0.02092	0.01677	0.0157	0.0188	0.03024	0.01532	0.07468	0.04874	0.02604		1520.56
0.04072	0.03192	0.04826	0.04397	0.06604	0.05616	0.07433	0.02148	0.01707	0.04145	0.00146	0.03833	0.05871	0.04374	0.03719	0.02902	0.04751	0.04779	0.02091	0.01674	0.01564	0.02016	0.02958	0.01527	0.07417	0.04856	0.02593		1519.59
0.03932	0.03174	0.04923	0.04374	0.06443	0.05689	0.07391	0.02141	0.01678	0.04153	0.0013	0.03835	0.05832	0.04333	0.03818	0.02923	0.0486	0.04795	0.02088	0.0167	0.01557	0.02046	0.02856	0.01524	0.07361	0.04835	0.02581		1518.63
0.04048	0.03268	0.04878	0.04351	0.06709	0.05727	0.07347	0.02136	0.01657	0.03983	0.00116	0.03795	0.05789	0.04283	0.03617	0.02909	0.04562	0.04752	0.02085	0.01665	0.01551	0.01957	0.02813	0.01522	0.07301	0.04811	0.02566		1517.66
0.04179	0.03303	0.04747	0.04284	0.06979	0.05642	0.07299	0.02132	0.01644	0.03821	0.00104	0.03749	0.05758	0.04236	0.03487	0.02865	0.04378	0.04706	0.0208	0.01659	0.01543	0.01899	0.02836	0.01516	0.07237	0.04783	0.02548		1516.7
0.03941	0.03151	0.04791	0.04199	0.06579	0.05568	0.07247	0.02125	0.01638	0.0394	0.00094	0.03758	0.05734	0.04195	0.037	0.0285	0.04666	0.04716	0.02074	0.01652	0.01535	0.01978	0.0288	0.01506	0.07167	0.04751	0.02528		1515.74
0.03644	0.03001	0.04885	0.04123	0.06091	0.05548	0.0719	0.02117	0.01626	0.04081	0.00086	0.03766	0.05701	0.04144	0.03935	0.02847	0.04977	0.04722	0.02066	0.01643	0.01527	0.02066	0.02917	0.01495	0.07092	0.04715	0.02507		1514.77
0.03474	0.02922	0.04924	0.04058	0.05825	0.05542	0.07129	0.02106	0.01603	0.0412	0.0008	0.03752	0.0564	0.04088	0.04022	0.02835	0.05086	0.04694	0.02059	0.01633	0.01517	0.02095	0.02931	0.01482	0.07011	0.04678	0.02485		1513.81
0.03443	0.029	0.04883	0.03993	0.05789	0.05516	0.07064	0.02094	0.01571	0.04055	0.00076	0.03716	0.05595	0.04027	0.03954	0.02805	0.04994	0.04627	0.0205	0.01621	0.01507	0.02063	0.02924	0.01469	0.06925	0.0464	0.02461		1512.84
0.03459	0.02885	0.04784	0.0391	0.05827	0.05437	0.06993	0.02079	0.01533	0.03961	0.00076	0.03665	0.05575	0.03963	0.0385	0.02756	0.04863	0.04536	0.02041	0.01609	0.01497	0.02019	0.02889	0.01454	0.06835	0.04598	0.02436		1511.88
0.03471	0.02883	0.04707	0.0384	0.05871	0.05381	0.06918	0.02063	0.01496	0.03896	0.00077	0.03619	0.05552	0.03905	0.03768	0.02716	0.04758	0.04455	0.0203	0.01594	0.01485	0.01982	0.02833	0.01439	0.06741	0.04554	0.02409		1510.92
0.03573	0.02937	0.04613	0.03793	0.06071	0.05361	0.06838	0.02046	0.01461	0.03762	0.00082	0.03565	0.05514	0.03845	0.03583	0.02682	0.04509	0.04363	0.02018	0.01577	0.01473	0.01902	0.02795	0.01425	0.06642	0.04506	0.02379		1509.95
0.03804	0.03046	0.04444	0.03748	0.06495	0.05332	0.06755	0.02028	0.01431	0.03481	0.00089	0.03487	0.05377	0.03768	0.03263	0.02641	0.04077	0.04246	0.02004	0.01558	0.0146	0.01769	0.02803	0.01406	0.06539	0.04454	0.02347		1508.99
0.04112	0.032	0.04222	0.03706	0.07072	0.05291	0.06668	0.02008	0.0141	0.0308	0.00099	0.03395	0.05155	0.03682	0.02847	0.02597	0.03515	0.04113	0.01988	0.01537	0.01447	0.01599	0.0279	0.01386	0.06432	0.04397	0.02314		1508.02
0.04408	0.03326	0.03897	0.03619	0.07592	0.05135	0.06578	0.01988	0.01405	0.0262	0.00111	0.03275	0.05085	0.03579	0.02393	0.02531	0.02908	0.03948	0.0197	0.01513	0.01433	0.0142	0.02758	0.01366	0.06323	0.04336	0.02282		1507.06
0.04002	0.03	0.03798	0.03409	0.06732	0.04789	0.06485	0.01967	0.01421	0.02896	0.00126	0.03244	0.05055	0.03541	0.02486	0.02458	0.03067	0.03843	0.0195	0.01488	0.01419	0.01463	0.02723	0.01346	0.06211	0.0427	0.02247		1506.09
0.03317	0.02616	0.0402	0.03268	0.05544	0.04688	0.06392	0.01947	0.01454	0.03374	0.00143	0.03287	0.0502	0.03514	0.03092	0.02452	0.03918	0.0386	0.01928	0.0146	0.01405	0.01703	0.02698	0.01326	0.06099	0.042	0.02211		1505.13
0.02942	0.0244	0.04153	0.03192	0.04952	0.04672	0.06298	0.01925	0.01492	0.03564	0.0016	0.03294	0.04967	0.03467	0.0348	0.02466	0.04451	0.03871	0.01905	0.01432	0.01392	0.01851	0.02676	0.01305	0.05985	0.04129	0.02174		1504.17
0.02757	0.02359	0.04189	0.03129	0.04664	0.04646	0.06205	0.01902	0.01529	0.03619	0.00179	0.03275	0.04903	0.03414	0.03603	0.02463	0.04623	0.03838	0.01882	0.01404	0.01378	0.01893	0.02607	0.01283	0.05872	0.04057	0.02139		1503.2
0.02687	0.02319	0.04143	0.0306	0.04553	0.04583	0.06111	0.01877	0.01561	0.03592	0.00198	0.03236	0.04854	0.03356	0.03573	0.02436	0.04596	0.0377	0.01859	0.01376	0.01365	0.01876	0.0247	0.01263	0.0576	0.03987	0.02104		1502.24
0.02654	0.02282	0.04063	0.02988	0.04493	0.04498	0.06018	0.01853	0.01587	0.03533	0.00217	0.03191	0.04808	0.03299	0.03507	0.02401	0.04521	0.03691	0.01837	0.01349	0.01351	0.01845	0.02303	0.01247	0.05648	0.03918	0.02069		1501.27
0.02647	0.02262	0.03992	0.02929	0.04475	0.04437	0.05926	0.01829	0.01605	0.03449	0.00235	0.03147	0.04738	0.03246	0.03409	0.02372	0.04399	0.03613	0.01815	0.01323	0.01336	0.01802	0.02155	0.01231	0.05538	0.03851	0.02033		1500.31
0.02711	0.02273	0.03883	0.02873	0.04579	0.04368	0.05835	0.01806	0.01619	0.03311	0.00253	0.03093	0.04685	0.03193	0.03229	0.02332	0.04169	0.03519	0.01794	0.01299	0.01321	0.01728	0.02023	0.01214	0.0543	0.03786	0.01997		1499.34
0.02765	0.02267	0.0374	0.02798	0.04664	0.04253	0.05745	0.01783	0.01631	0.03178	0.00269	0.03033	0.04604	0.03134	0.03081	0.02279	0.03991	0.03423	0.01774	0.01276	0.01304	0.01667	0.01902	0.01197	0.05323	0.03723	0.0196		1498.38
0.02751	0.02243	0.03655	0.02734	0.0464	0.04176	0.05656	0.01761	0.01643	0.03095	0.00285	0.02992	0.04475	0.03081	0.03008	0.02239	0.03907	0.03351	0.01755	0.01254	0.01286	0.01634	0.01809	0.0118	0.05218	0.0366	0.01923		1497.42
0.02705	0.02193	0.03558	0.02659	0.04536	0.0406	0.05568	0.01741	0.01651	0.03031	0.00299	0.02948	0.04398	0.03024	0.0292	0.02184	0.03802	0.03261	0.01736	0.01233	0.01267	0.01594	0.01758	0.01162	0.05114	0.036	0.01885		1496.45
0.02492	0.02048	0.03486	0.02546	0.04123	0.03876	0.05479	0.01722	0.01653	0.03103	0.00311	0.02908	0.04343	0.0296	0.02968	0.02121	0.03889	0.03171	0.01717	0.01214	0.01247	0.01609	0.01767	0.01143	0.05011	0.03539	0.01845		1495.49
0.0225	0.01917	0.03493	0.02462	0.03691	0.03781	0.05383	0.01704	0.01649	0.03201	0.00322	0.02888	0.04297	0.02908	0.03106	0.02089	0.04086	0.03118	0.01696	0.01194	0.01228	0.01658	0.01848	0.01121	0.04909	0.03476	0.01805		1494.52
0.02113	0.01848	0.03476	0.02399	0.03449	0.03722	0.0528	0.01683	0.01637	0.03207	0.00332	0.02861	0.04271	0.0286	0.03144	0.02062	0.0414	0.03057	0.01674	0.01176	0.01208	0.01665	0.019	0.01097	0.04806	0.0341	0.01765		1493.56
0.02089	0.01833	0.03409	0.02349	0.03408	0.0367	0.05173	0.0166	0.01615	0.03139	0.00342	0.02822	0.04239	0.02814	0.03052	0.02025	0.04015	0.02977	0.0165	0.01157	0.0119	0.0162	0.01895	0.01073	0.04705	0.03343	0.01727		1492.6
0.02206	0.01893	0.03296	0.02323	0.0362	0.0364	0.05064	0.01636	0.01582	0.02995	0.00351	0.02771	0.04136	0.02771	0.02811	0.01982	0.03687	0.02877	0.01625	0.0114	0.01173	0.01516	0.01863	0.01051	0.04607	0.03278	0.01691		1491.63
0.02494	0.02025	0.03081	0.02305	0.04119	0.03579	0.04958	0.01612	0.01545	0.02734	0.00362	0.02694	0.0404	0.0273	0.02443	0.01917	0.03197	0.02748	0.01602	0.01125	0.01158	0.01363	0.01813	0.01029	0.04512	0.03216	0.01656		1490.67
0.0264	0.02058	0.02855	0.02249	0.04322	0.03402	0.04857	0.01587	0.01512	0.02544	0.00374	0.02616	0.03975	0.02689	0.02254	0.01849	0.0296	0.02634	0.0158	0.01111	0.01145	0.01282	0.01743	0.01009	0.04423	0.03158	0.01622		1489.7
0.0245	0.0194	0.02826	0.02178	0.03943	0.0328	0.04767	0.01562	0.01491	0.02599	0.00388	0.02594	0.0389	0.02653	0.02332	0.01818	0.03076	0.0258	0.01561	0.01099	0.01137	0.01308	0.01652	0.00988	0.04339	0.03105	0.01589		1488.74
0.02283	0.01847	0.02818	0.02125	0.03637	0.03212	0.04692	0.01533	0.01484	0.02663	0.00406	0.02581	0.03808	0.02622	0.0239	0.01796	0.0316	0.02534	0.01545	0.01088	0.01133	0.01327	0.01547	0.00963	0.04265	0.0306	0.01554		1487.77
0.02131	0.01757	0.02777	0.02072	0.03335	0.03103	0.04635	0.015	0.01497	0.02735	0.00429	0.0256	0.03748	0.02594	0.02431	0.01768	0.03234	0.0248	0.01534	0.01081	0.01135	0.01342	0.01452	0.00933	0.042	0.03024	0.01513		1486.81
0.01932	0.01649	0.02772	0.02023	0.02952	0.03003	0.04595	0.01463	0.01529	0.02824	0.00456	0.02549	0.03699	0.02569	0.02535	0.01752	0.03392	0.02443	0.01527	0.01076	0.01145	0.01382	0.01372	0.009	0.04144	0.02997	0.01469		1485.85
0.01778	0.01574	0.02775	0.01991	0.02658	0.02941	0.04573	0.01426	0.01576	0.02867	0.00488	0.0254	0.03659	0.02547	0.02609	0.01744	0.03501	0.0241	0.01524	0.01073	0.01163	0.0141	0.01292	0.00864	0.041	0.0298	0.01426		1484.88
0.01709	0.01544	0.02751	0.01974	0.02508	0.02891	0.04568	0.01408	0.01634	0.02858	0.00526	0.02524	0.03625	0.02531	0.02603	0.01733	0.03503	0.02368	0.01526	0.01072	0.01191	0.01407	0.01241	0.00848	0.04066	0.02972	0.01404		1483.92
0.01719	0.01558	0.02702	0.01973	0.02494	0.02853	0.04581	0.01425	0.01698	0.02806	0.00569	0.02504	0.03583	0.02521	0.02535	0.0172	0.03426	0.02322	0.01532	0.01074	0.0123	0.01381	0.01247	0.00877	0.04045	0.02976	0.01421		1482.95
0.0179	0.01609	0.02638	0.01987	0.02584	0.0282	0.04614	0.01465	0.01761	0.02739	0.00617	0.02481	0.0354	0.0252	0.02428	0.01706	0.03301	0.02276	0.01545	0.0108	0.01281	0.01342	0.01268	0.00933	0.04037	0.02994	0.01467		1481.99
0.01838	0.01652	0.02589	0.02009	0.02615	0.02773	0.04669	0.01516	0.01824	0.02725	0.00671	0.02467	0.03516	0.02526	0.02358	0.01697	0.03233	0.0224	0.01564	0.01089	0.01341	0.01322	0.01282	0.01004	0.04043	0.03027	0.0153		1481.02
0.01803	0.01665	0.02592	0.02036	0.02489	0.02732	0.04748	0.01573	0.01895	0.02763	0.00729	0.02468	0.03516	0.0253	0.02372	0.01708	0.03284	0.02226	0.01591	0.01103	0.0141	0.0134	0.01288	0.01082	0.04064	0.03075	0.01601		1480.06
0.01783	0.0171	0.02623	0.02084	0.0239	0.02724	0.04852	0.01632	0.01979	0.02782	0.00791	0.02475	0.03545	0.02535	0.02391	0.0174	0.03352	0.02225	0.01625	0.01119	0.01487	0.01364	0.01297	0.01164	0.04098	0.03138	0.01676		1479.1
0.01855	0.01836	0.02657	0.02168	0.0245	0.02756	0.04981	0.0169	0.02078	0.02749	0.00857	0.0248	0.03626	0.02545	0.02333	0.01797	0.03332	0.02231	0.01666	0.01139	0.0157	0.01368	0.01336	0.01243	0.04146	0.03216	0.01749		1478.13
0.02064	0.02108	0.02729	0.02338	0.02717	0.0285	0.05133	0.01744	0.02192	0.02678	0.00925	0.02498	0.0376	0.02566	0.02183	0.01913	0.03233	0.02263	0.01715	0.01161	0.01658	0.01359	0.01395	0.01314	0.04205	0.03307	0.01818		1477.17
0.02472	0.02732	0.03021	0.02769	0.03188	0.03109	0.05304	0.01786	0.02322	0.02646	0.00995	0.02591	0.03951	0.02626	0.02103	0.02228	0.03362	0.02418	0.01768	0.01186	0.01748	0.01451	0.01449	0.01368	0.04275	0.03408	0.01877		1476.2
0.02929	0.03612	0.03575	0.03421	0.03647	0.03529	0.05488	0.01819	0.02464	0.02696	0.01064	0.02761	0.04249	0.02701	0.02252	0.02808	0.03934	0.02754	0.01826	0.01213	0.0184	0.01713	0.01521	0.01409	0.04353	0.03516	0.01926		1475.24
0.03483	0.04663	0.04254	0.04191	0.04258	0.04074	0.05678	0.01853	0.02612	0.02714	0.01131	0.02966	0.04409	0.02769	0.02445	0.03626	0.04658	0.0325	0.01885	0.01239	0.01933	0.02058	0.01598	0.01455	0.04437	0.03627	0.01976		1474.28
0.04366	0.06128	0.05123	0.05212	0.05355	0.04865	0.05863	0.01898	0.02757	0.02653	0.01194	0.03262	0.04245	0.02875	0.02543	0.04576	0.05303	0.03847	0.01943	0.01265	0.02024	0.02409	0.01659	0.01523	0.04522	0.03735	0.0204		1473.31
0.04715	0.06644	0.05357	0.05493	0.05788	0.05113	0.06033	0.0196	0.02893	0.02658	0.01252	0.03436	0.04129	0.02991	0.02565	0.04784	0.05398	0.04011	0.01996	0.01288	0.02111	0.0248	0.01693	0.01616	0.04607	0.03835	0.02124		1472.35
0.03922	0.05456	0.04672	0.04616	0.04696	0.04445	0.06183	0.02032	0.03016	0.0287	0.01304	0.03303	0.04082	0.03007	0.02641	0.04061	0.05029	0.03606	0.02042	0.01309	0.02194	0.02254	0.01693	0.01723	0.04688	0.03925	0.02222		1471.38
0.03316	0.04601	0.04272	0.04043	0.03887	0.04055	0.06316	0.02104	0.03124	0.03047	0.01347	0.032	0.04067	0.02997	0.02759	0.03478	0.04815	0.03288	0.02083	0.01328	0.02269	0.02093	0.01656	0.0183	0.04767	0.04005	0.0232		1470.42
0.0304	0.04179	0.04088	0.03789	0.03513	0.03883	0.06434	0.02168	0.03218	0.0315	0.01382	0.03153	0.04082	0.03002	0.02812	0.03203	0.04705	0.0315	0.0212	0.01345	0.02333	0.02013	0.01598	0.01927	0.04843	0.04079	0.02408		1469.45
0.02952	0.03981	0.03983	0.03688	0.03373	0.03797	0.06539	0.0222	0.03296	0.03214	0.01406	0.03136	0.04123	0.03026	0.02803	0.03089	0.04618	0.03099	0.02153	0.01361	0.02386	0.01967	0.01567	0.02006	0.04916	0.04146	0.02479		1468.49
0.03001	0.03997	0.03977	0.03722	0.03405	0.03799	0.06629	0.02255	0.03361	0.0324	0.0142	0.0315	0.04205	0.03061	0.02782	0.03103	0.04595	0.03113	0.02181	0.01376	0.02426	0.01962	0.01579	0.02059	0.04985	0.04207	0.02531		1467.53
0.03165	0.04198	0.04051	0.03859	0.03596	0.03883	0.06704	0.02273	0.03411	0.03205	0.01424	0.03185	0.04365	0.03096	0.02724	0.03219	0.04585	0.0317	0.02206	0.01389	0.02452	0.01978	0.01612	0.02084	0.05051	0.0426	0.02563		1466.56
0.03521	0.04682	0.04274	0.04178	0.04034	0.041	0.06763	0.02273	0.03445	0.03145	0.01417	0.03268	0.04524	0.03152	0.02632	0.03488	0.0463	0.03307	0.02226	0.01401	0.02463	0.02038	0.0165	0.02083	0.05113	0.04305	0.02574		1465.6
0.0413	0.05747	0.05002	0.04969	0.04664	0.04669	0.06803	0.02258	0.03459	0.03243	0.014	0.0352	0.0459	0.0327	0.02744	0.04102	0.0518	0.03678	0.02241	0.01411	0.02461	0.02304	0.01686	0.02059	0.0517	0.04341	0.02567		1464.63
0.04565	0.0684	0.05917	0.0588	0.04963	0.05324	0.06819	0.02232	0.03451	0.03474	0.01373	0.03809	0.04539	0.03376	0.03135	0.04883	0.06167	0.04188	0.02249	0.01418	0.02445	0.02722	0.0172	0.0202	0.0522	0.04364	0.02547		1463.67
0.04682	0.07339	0.06345	0.06352	0.04948	0.05642	0.06805	0.02204	0.03412	0.03604	0.01338	0.03931	0.04414	0.03431	0.03427	0.05329	0.06757	0.04487	0.02247	0.01422	0.02418	0.02967	0.01751	0.01976	0.05261	0.04372	0.02525		1462.7
0.04518	0.07081	0.06117	0.06203	0.04706	0.05506	0.0676	0.02183	0.03339	0.03615	0.01296	0.03863	0.04314	0.03461	0.03438	0.05137	0.06572	0.04378	0.02236	0.01423	0.0238	0.02878	0.01789	0.01937	0.05293	0.04365	0.02511		1461.74
0.04188	0.06259	0.05426	0.05574	0.04383	0.0504	0.06688	0.02181	0.03237	0.03528	0.01248	0.0367	0.04272	0.03466	0.03197	0.04457	0.05791	0.03955	0.02216	0.01421	0.02333	0.02539	0.01857	0.01919	0.05318	0.04343	0.02518		1460.78
0.04001	0.05475	0.04719	0.04944	0.04329	0.04596	0.06596	0.02188	0.03114	0.03345	0.01197	0.03475	0.0426	0.03463	0.02813	0.03789	0.04859	0.03532	0.02189	0.01417	0.02278	0.02165	0.0194	0.01912	0.05337	0.04311	0.02534		1459.81
0.04106	0.04986	0.0414	0.04525	0.04715	0.04307	0.06491	0.02178	0.02988	0.0305	0.01144	0.03318	0.04231	0.03473	0.02374	0.03355	0.04011	0.0325	0.02159	0.01411	0.02216	0.01856	0.01989	0.01882	0.05351	0.04271	0.02535		1458.85
0.04351	0.04701	0.03692	0.04288	0.05263	0.04117	0.06381	0.02151	0.02872	0.02765	0.01091	0.03202	0.04201	0.03507	0.0202	0.03115	0.03398	0.03095	0.02125	0.01403	0.02148	0.01648	0.02011	0.01831	0.05362	0.04225	0.02518		1457.88
0.04354	0.04418	0.03504	0.04162	0.05243	0.03957	0.0627	0.02111	0.02777	0.02835	0.0104	0.03179	0.04176	0.03595	0.01944	0.02977	0.0324	0.0304	0.02089	0.01394	0.02076	0.01589	0.02007	0.01764	0.05369	0.04174	0.02485		1456.92
0.04084	0.04164	0.03575	0.04111	0.04704	0.03882	0.06161	0.02059	0.02705	0.03162	0.00992	0.03233	0.04154	0.03688	0.02181	0.02916	0.03537	0.0306	0.02052	0.01384	0.02001	0.01672	0.01977	0.01682	0.05371	0.04118	0.02439		1455.96
0.03782	0.03973	0.03685	0.04072	0.04169	0.03859	0.06056	0.01997	0.02655	0.03422	0.0095	0.03276	0.0414	0.03728	0.02458	0.02898	0.03878	0.03087	0.02015	0.01372	0.01926	0.01772	0.01923	0.01589	0.0537	0.0406	0.02382		1454.99
0.03544	0.03809	0.03752	0.04025	0.0377	0.0384	0.05956	0.01928	0.0262	0.03566	0.00912	0.03297	0.04122	0.03743	0.02644	0.02871	0.04085	0.03091	0.01979	0.0136	0.01852	0.01831	0.01855	0.01487	0.05364	0.04001	0.02317		1454.03
0.03425	0.03675	0.03749	0.03969	0.03573	0.03815	0.05861	0.01858	0.02599	0.03604	0.00881	0.03297	0.04096	0.03753	0.0271	0.02817	0.04124	0.03069	0.01943	0.01348	0.01782	0.01836	0.01788	0.01386	0.05355	0.03941	0.02249		1453.06
0.03377	0.03534	0.03686	0.03895	0.03491	0.03763	0.05769	0.01798	0.02587	0.036	0.00855	0.03282	0.04081	0.03764	0.02705	0.0274	0.04069	0.03028	0.01909	0.01335	0.01718	0.0181	0.0172	0.01306	0.05342	0.03882	0.02191		1452.1
0.03302	0.03372	0.0362	0.0381	0.03368	0.03698	0.05682	0.01761	0.02583	0.03623	0.00835	0.03265	0.04083	0.03775	0.02716	0.0266	0.04036	0.02987	0.01875	0.01322	0.0166	0.01791	0.01629	0.01262	0.05325	0.03823	0.02158		1451.13
0.03231	0.03251	0.03578	0.0374	0.03275	0.03658	0.05598	0.01744	0.02584	0.03645	0.0082	0.03248	0.04081	0.03772	0.02719	0.02597	0.04001	0.0295	0.01843	0.01309	0.01609	0.01774	0.01507	0.01248	0.05304	0.03764	0.02148		1450.17
0.03247	0.03198	0.03519	0.03689	0.03342	0.03642	0.05519	0.01739	0.02589	0.03615	0.0081	0.03224	0.04053	0.03762	0.02641	0.02545	0.03867	0.02911	0.01813	0.01296	0.01566	0.01726	0.01355	0.0125	0.05279	0.03707	0.02151		1449.21
0.03322	0.03151	0.03419	0.0363	0.03504	0.03605	0.05449	0.01735	0.02597	0.03559	0.00804	0.03194	0.04024	0.03754	0.02524	0.02486	0.03692	0.02869	0.01785	0.01284	0.01528	0.01665	0.01187	0.01253	0.05252	0.03654	0.02153		1448.24
0.03282	0.03033	0.03352	0.03548	0.03459	0.03535	0.05391	0.01728	0.02608	0.0359	0.00801	0.03176	0.04005	0.03746	0.0254	0.02431	0.03699	0.02846	0.01763	0.01274	0.01497	0.01659	0.01057	0.01251	0.05224	0.03609	0.02147		1447.28
0.03137	0.02906	0.03356	0.03476	0.03239	0.03493	0.05345	0.01718	0.0262	0.03666	0.008	0.03171	0.03988	0.03726	0.02655	0.024	0.03841	0.02843	0.01745	0.01265	0.01471	0.01693	0.00997	0.01243	0.05195	0.03571	0.02133		1446.31
0.03022	0.02813	0.03361	0.03415	0.03076	0.03469	0.0531	0.01707	0.0263	0.03686	0.008	0.03162	0.03972	0.03695	0.02722	0.02376	0.03918	0.02834	0.01732	0.01258	0.01449	0.0171	0.01016	0.01228	0.05165	0.03539	0.02115		1445.35
0.02948	0.02736	0.03344	0.03356	0.02988	0.0344	0.05283	0.01695	0.02637	0.03664	0.00801	0.03147	0.03958	0.0366	0.02731	0.02345	0.03921	0.02816	0.01723	0.01252	0.01431	0.01704	0.01073	0.01208	0.05133	0.03513	0.02095		1444.38
0.02895	0.0267	0.03317	0.03297	0.0294	0.03411	0.05261	0.01684	0.02636	0.03634	0.00802	0.0313	0.03945	0.03623	0.02724	0.0231	0.03903	0.02794	0.01716	0.01248	0.01417	0.01693	0.01123	0.01189	0.051	0.03491	0.02076		1443.42
0.02854	0.02614	0.03288	0.03242	0.02916	0.03384	0.0524	0.01674	0.02624	0.03603	0.00801	0.03113	0.03931	0.03585	0.02711	0.02275	0.03877	0.02773	0.01712	0.01244	0.01405	0.0168	0.01153	0.01172	0.05064	0.03472	0.02057		1442.46
0.02818	0.02565	0.03258	0.03189	0.02904	0.03355	0.05218	0.01665	0.026	0.03562	0.00799	0.03096	0.03919	0.03548	0.02695	0.02244	0.03851	0.02752	0.01708	0.0124	0.01396	0.01667	0.01165	0.01158	0.05025	0.03453	0.02038		1441.49
0.02785	0.02521	0.03227	0.03137	0.02896	0.03328	0.0519	0.01655	0.02564	0.0352	0.00794	0.03077	0.03917	0.0351	0.02676	0.02215	0.03822	0.02732	0.01704	0.01236	0.01389	0.01653	0.01179	0.01146	0.04983	0.03432	0.02018		1440.53
0.02768	0.0249	0.03192	0.0309	0.02918	0.03307	0.05156	0.01646	0.02515	0.0348	0.00788	0.03056	0.0392	0.0347	0.0264	0.02189	0.03771	0.02707	0.01698	0.01232	0.01383	0.01632	0.012	0.01133	0.04937	0.03409	0.01997		1439.56
0.02798	0.02493	0.03147	0.03054	0.03019	0.03304	0.05118	0.01637	0.02459	0.03405	0.0078	0.0303	0.03885	0.03428	0.02544	0.02167	0.03635	0.02674	0.01692	0.01227	0.01377	0.01587	0.01218	0.01119	0.04889	0.03385	0.01976		1438.6
0.02913	0.02537	0.03066	0.03025	0.03261	0.03301	0.05078	0.01626	0.024	0.03248	0.00771	0.02992	0.03816	0.03381	0.02324	0.02135	0.03336	0.02622	0.01685	0.01221	0.01371	0.01493	0.01224	0.01106	0.04839	0.0336	0.01953		1437.64
0.03042	0.02544	0.02916	0.02958	0.03523	0.03219	0.05039	0.01616	0.02348	0.03053	0.00761	0.02938	0.03781	0.03329	0.02101	0.02069	0.03047	0.02557	0.01679	0.01216	0.01365	0.014	0.01223	0.01093	0.04789	0.03334	0.01929		1436.67
0.02899	0.02425	0.02872	0.02866	0.03303	0.03116	0.05	0.01605	0.02306	0.03099	0.00749	0.02917	0.03754	0.03286	0.02195	0.02023	0.03187	0.02537	0.01672	0.01209	0.01359	0.01433	0.01224	0.0108	0.04737	0.03307	0.01904		1435.71
0.02695	0.02324	0.02913	0.02807	0.02988	0.03092	0.04961	0.01594	0.02275	0.03203	0.00738	0.02915	0.03721	0.03247	0.02366	0.02013	0.03416	0.02539	0.01665	0.01202	0.01351	0.01493	0.01236	0.01066	0.04685	0.03279	0.01879		1434.74
0.02588	0.02265	0.02915	0.02757	0.02839	0.03072	0.04924	0.01583	0.0225	0.03226	0.00726	0.02899	0.03692	0.03205	0.02413	0.01997	0.03475	0.02521	0.01658	0.01194	0.01343	0.01503	0.01249	0.01053	0.04633	0.03251	0.01855		1433.78
0.02535	0.02216	0.02879	0.02704	0.02771	0.03028	0.04887	0.01573	0.02227	0.03204	0.00715	0.02873	0.03674	0.03165	0.02392	0.01965	0.03445	0.02488	0.01651	0.01186	0.01335	0.01486	0.0125	0.01039	0.04582	0.03224	0.01831		1432.81
0.02501	0.02175	0.0284	0.02658	0.02724	0.02988	0.04851	0.01561	0.02202	0.03165	0.00703	0.02849	0.03646	0.0313	0.02353	0.01932	0.03389	0.02454	0.01645	0.01178	0.01326	0.01461	0.01228	0.01027	0.04532	0.03199	0.01808		1431.85
0.02522	0.02165	0.02789	0.02627	0.02764	0.0296	0.04818	0.0155	0.02176	0.03096	0.00692	0.02823	0.03608	0.03101	0.02257	0.01897	0.03255	0.02412	0.01638	0.01171	0.01318	0.01414	0.01186	0.01017	0.04485	0.03176	0.01786		1430.89
0.02559	0.02151	0.02719	0.02596	0.02823	0.02914	0.04786	0.0154	0.02148	0.03037	0.00682	0.02798	0.03582	0.03081	0.02159	0.01855	0.03122	0.02367	0.01633	0.01165	0.01311	0.01368	0.01152	0.01008	0.04442	0.03156	0.01764		1429.92
0.02493	0.02088	0.02692	0.02561	0.027	0.02856	0.04757	0.01531	0.02121	0.03053	0.00672	0.02787	0.03567	0.03066	0.02183	0.01823	0.03156	0.02343	0.01628	0.0116	0.01305	0.0137	0.01134	0.00999	0.04401	0.03139	0.01744		1428.96
0.02383	0.0202	0.02706	0.02532	0.02504	0.02823	0.04731	0.01524	0.02094	0.03081	0.00664	0.02785	0.03562	0.0305	0.02257	0.01804	0.03254	0.02333	0.01623	0.01156	0.01299	0.01393	0.01128	0.0099	0.04365	0.03125	0.01726		1427.99
0.02315	0.01978	0.02713	0.02512	0.0238	0.02805	0.04709	0.01517	0.02067	0.03095	0.00656	0.0278	0.03571	0.03038	0.02284	0.01785	0.03286	0.02319	0.0162	0.01154	0.01294	0.01398	0.0113	0.00983	0.04333	0.03114	0.01709		1427.03
0.0231	0.01969	0.02701	0.02503	0.02368	0.02796	0.0469	0.01512	0.02041	0.03093	0.0065	0.02771	0.03579	0.03031	0.02252	0.01767	0.03238	0.02299	0.01617	0.01153	0.0129	0.01379	0.01138	0.00977	0.04305	0.03107	0.01694		1426.06
0.02394	0.02009	0.02662	0.02507	0.02517	0.02802	0.04675	0.01509	0.02016	0.03035	0.00646	0.02755	0.03566	0.03029	0.02138	0.01749	0.03077	0.02269	0.01615	0.01155	0.01286	0.01328	0.0116	0.00972	0.0428	0.03102	0.01681		1425.1
0.02524	0.02061	0.02599	0.02515	0.02741	0.02795	0.04663	0.01506	0.01994	0.02932	0.00643	0.02735	0.03557	0.03034	0.02001	0.01726	0.02889	0.02236	0.01613	0.01158	0.01283	0.0127	0.01199	0.00966	0.0426	0.03101	0.01669		1424.14
0.02504	0.02026	0.02588	0.02505	0.02694	0.02765	0.04655	0.01504	0.01975	0.02914	0.00642	0.02733	0.03571	0.03038	0.0201	0.01709	0.02898	0.02226	0.01612	0.01163	0.0128	0.01271	0.01227	0.00961	0.04244	0.03101	0.01659		1423.17
0.02394	0.01959	0.02627	0.02489	0.02503	0.02755	0.0465	0.01502	0.01959	0.02945	0.00642	0.02742	0.03599	0.03029	0.02099	0.01704	0.03013	0.02232	0.01612	0.01169	0.01277	0.01304	0.0124	0.00958	0.0423	0.03104	0.01652		1422.21
0.02385	0.01958	0.02639	0.02487	0.02503	0.02777	0.04647	0.01502	0.01944	0.02902	0.00645	0.02738	0.03616	0.03014	0.02075	0.01703	0.0297	0.02225	0.01612	0.01177	0.01276	0.01292	0.01247	0.00955	0.04221	0.03108	0.01646		1421.24
0.02521	0.02029	0.02598	0.025	0.02746	0.02813	0.04648	0.01502	0.01934	0.02759	0.00649	0.02716	0.03605	0.02999	0.01869	0.0169	0.02683	0.02192	0.01613	0.01186	0.01274	0.01208	0.01248	0.00954	0.04215	0.03114	0.01641		1420.28
0.02738	0.02117	0.02508	0.02512	0.03114	0.02819	0.0465	0.01502	0.01932	0.02559	0.00655	0.02685	0.03593	0.03	0.01608	0.01654	0.02325	0.02145	0.01614	0.01195	0.01273	0.01105	0.01242	0.00954	0.04212	0.03121	0.01638		1419.32
0.02744	0.02098	0.02487	0.02502	0.03132	0.02779	0.04654	0.01502	0.01939	0.0255	0.00662	0.02681	0.03582	0.03014	0.01611	0.01624	0.02327	0.02135	0.01615	0.01204	0.01273	0.01108	0.01233	0.00954	0.04211	0.03127	0.01635		1418.35
0.02599	0.02031	0.02542	0.02486	0.02912	0.02754	0.04659	0.01502	0.01959	0.02665	0.00671	0.02696	0.03572	0.03016	0.01755	0.01618	0.02516	0.02149	0.01615	0.01213	0.01272	0.01166	0.01219	0.00955	0.04213	0.03131	0.01634		1417.39
0.02451	0.01967	0.026	0.02473	0.0269	0.0274	0.04665	0.01502	0.01988	0.02759	0.00681	0.02713	0.03569	0.03014	0.01867	0.01616	0.02658	0.02157	0.01615	0.01221	0.01272	0.01211	0.01197	0.00956	0.04216	0.03135	0.01632		1416.42
0.02322	0.01909	0.0265	0.02462	0.02495	0.02733	0.04673	0.01503	0.02024	0.0282	0.00692	0.02726	0.03574	0.03011	0.01948	0.01611	0.02755	0.0216	0.01614	0.01227	0.01272	0.01244	0.01172	0.00958	0.04222	0.03138	0.01632		1415.46
0.02242	0.01872	0.02686	0.02458	0.02373	0.02735	0.04681	0.01504	0.02064	0.02852	0.00703	0.02733	0.03586	0.0301	0.01984	0.01603	0.02794	0.02159	0.01613	0.01231	0.01273	0.01261	0.01143	0.0096	0.0423	0.0314	0.01632		1414.49
0.02224	0.01865	0.02702	0.02465	0.02355	0.02743	0.0469	0.01505	0.02104	0.02849	0.00714	0.02736	0.03595	0.03013	0.01968	0.01591	0.02765	0.0215	0.01612	0.01234	0.01273	0.01257	0.01108	0.00964	0.04242	0.03143	0.01634		1413.53
0.02255	0.01886	0.02703	0.02482	0.02428	0.02755	0.047	0.01506	0.02142	0.02814	0.00724	0.02735	0.03601	0.03024	0.01917	0.01576	0.02688	0.02135	0.01611	0.01236	0.01274	0.01239	0.0107	0.00968	0.04256	0.03147	0.01636		1412.57
0.0229	0.01908	0.02703	0.02505	0.02504	0.02767	0.04712	0.01508	0.02175	0.02781	0.00732	0.02737	0.03607	0.03042	0.0187	0.01563	0.02616	0.02122	0.0161	0.01236	0.01274	0.01223	0.01034	0.00973	0.04273	0.03153	0.01639		1411.6
0.02294	0.01914	0.02716	0.02527	0.02512	0.02777	0.04724	0.01509	0.022	0.02784	0.00739	0.02747	0.03615	0.03063	0.01851	0.01554	0.02583	0.02116	0.0161	0.01234	0.01275	0.01218	0.0099	0.00978	0.04294	0.0316	0.01643		1410.64
0.02281	0.0191	0.02738	0.02549	0.02483	0.02782	0.04737	0.01511	0.02219	0.02812	0.00743	0.02761	0.03628	0.03085	0.0185	0.01547	0.02574	0.02113	0.01611	0.01231	0.01276	0.01221	0.00945	0.00985	0.04317	0.03169	0.01648		1409.67
0.02269	0.01907	0.02762	0.02573	0.02458	0.02789	0.04751	0.01514	0.02231	0.02842	0.00744	0.02776	0.03649	0.03107	0.01853	0.01544	0.02573	0.02114	0.01612	0.01227	0.01277	0.01226	0.00912	0.00992	0.04342	0.0318	0.01653		1408.71
0.02272	0.01914	0.02783	0.02601	0.02465	0.02806	0.04766	0.01517	0.02237	0.02855	0.00743	0.0279	0.03676	0.03129	0.01851	0.01542	0.02564	0.02117	0.01614	0.01222	0.01279	0.01229	0.00898	0.01	0.0437	0.03192	0.01659		1407.74
0.02321	0.01944	0.0279	0.02632	0.02547	0.02832	0.04781	0.01522	0.02236	0.02836	0.0074	0.028	0.03698	0.03151	0.01808	0.0154	0.02504	0.02115	0.01616	0.01216	0.0128	0.01215	0.00916	0.01007	0.04399	0.03206	0.01665		1406.78
0.02436	0.02001	0.02773	0.02667	0.02736	0.02861	0.04797	0.01527	0.02228	0.02791	0.00734	0.02804	0.03705	0.03175	0.01709	0.01534	0.02369	0.02105	0.01619	0.0121	0.01281	0.01177	0.00966	0.01013	0.04429	0.0322	0.01671		1405.82
0.02532	0.02038	0.02756	0.02697	0.02882	0.02873	0.04813	0.01533	0.02214	0.02801	0.00725	0.02815	0.03712	0.03211	0.01658	0.01526	0.02301	0.02106	0.01622	0.01204	0.01283	0.01157	0.01039	0.01017	0.04459	0.03236	0.01676		1404.85
0.02489	0.0201	0.02789	0.02709	0.0279	0.02872	0.0483	0.0154	0.02194	0.02906	0.00715	0.02839	0.03728	0.03241	0.01754	0.01529	0.02434	0.02131	0.01626	0.01199	0.01284	0.01195	0.01114	0.01022	0.0449	0.03252	0.0168		1403.89
0.02409	0.01976	0.02839	0.02713	0.02655	0.02883	0.04847	0.01546	0.0217	0.03001	0.00703	0.02859	0.03752	0.03255	0.01877	0.01541	0.02604	0.02162	0.0163	0.01193	0.01285	0.01242	0.01175	0.01026	0.04519	0.03268	0.01684		1402.92
0.02384	0.01974	0.02868	0.02718	0.02629	0.02903	0.04863	0.01551	0.02142	0.03046	0.00691	0.02871	0.03782	0.03264	0.01936	0.0155	0.02688	0.02181	0.01635	0.01188	0.01287	0.01263	0.0122	0.01031	0.04548	0.03284	0.01686		1401.96
0.02427	0.02003	0.02871	0.02728	0.02723	0.02931	0.04879	0.01556	0.02111	0.03031	0.00678	0.02875	0.03805	0.03271	0.01921	0.01555	0.02672	0.02188	0.01639	0.01184	0.01288	0.01255	0.01251	0.01035	0.04574	0.033	0.01689		1401
0.0255	0.02066	0.0284	0.02741	0.02951	0.02962	0.04894	0.01561	0.0208	0.02957	0.00666	0.02869	0.03811	0.03277	0.01817	0.01555	0.02539	0.02183	0.01643	0.0118	0.01289	0.01213	0.01269	0.01039	0.04599	0.03314	0.01691		1400.03
0.02694	0.02124	0.02787	0.02751	0.03212	0.02969	0.04908	0.01565	0.0205	0.029	0.00655	0.0286	0.03817	0.0329	0.01718	0.01549	0.02425	0.02176	0.01648	0.01177	0.01291	0.01175	0.01277	0.01043	0.0462	0.03326	0.01693		1399.07
0.02692	0.02113	0.02782	0.02743	0.03222	0.0296	0.0492	0.01569	0.02027	0.02949	0.00645	0.02868	0.0383	0.03303	0.01763	0.01547	0.02506	0.02186	0.01651	0.01174	0.01292	0.01196	0.0129	0.01047	0.04639	0.03336	0.01694		1398.1
0.02627	0.02089	0.0281	0.02731	0.03141	0.02971	0.04931	0.01573	0.02012	0.02979	0.00638	0.02877	0.0383	0.03304	0.01822	0.0155	0.02598	0.02192	0.01654	0.01171	0.01294	0.01223	0.01312	0.0105	0.04654	0.03342	0.01694		1397.14
0.02649	0.02117	0.02803	0.02729	0.0323	0.02993	0.0494	0.01576	0.02008	0.02876	0.00634	0.0287	0.03798	0.033	0.01727	0.01538	0.02469	0.02161	0.01656	0.01167	0.01296	0.01192	0.01329	0.01052	0.04665	0.03345	0.01694		1396.17
0.02717	0.0216	0.02759	0.02725	0.0342	0.02988	0.04948	0.01579	0.02017	0.02673	0.00633	0.02848	0.0378	0.03305	0.01502	0.015	0.02157	0.02088	0.01657	0.01164	0.01299	0.01117	0.01333	0.01053	0.04672	0.03344	0.01693		1395.21
0.0263	0.02113	0.02769	0.02698	0.03333	0.02943	0.04955	0.01582	0.02038	0.02634	0.00634	0.02842	0.03789	0.03319	0.01421	0.01464	0.0205	0.02039	0.01657	0.0116	0.01303	0.01103	0.01328	0.01055	0.04676	0.0334	0.01692		1394.25
0.02444	0.02022	0.02839	0.02666	0.03034	0.02922	0.04963	0.01584	0.02068	0.02813	0.00639	0.02862	0.03803	0.03323	0.01614	0.01476	0.02333	0.02074	0.01657	0.01156	0.01307	0.01184	0.01323	0.01056	0.04677	0.03334	0.0169		1393.28
0.02343	0.01978	0.02888	0.02649	0.02857	0.02932	0.04969	0.01586	0.02102	0.02974	0.00646	0.02881	0.03812	0.03317	0.01843	0.01514	0.02674	0.02143	0.01656	0.01153	0.01311	0.01269	0.01317	0.01057	0.04675	0.03327	0.01688		1392.32
0.02322	0.01971	0.02904	0.02642	0.02813	0.02946	0.04977	0.01588	0.02138	0.03066	0.00656	0.02892	0.03822	0.03312	0.01974	0.01542	0.0288	0.02193	0.01656	0.01149	0.01317	0.01317	0.01294	0.01057	0.04672	0.0332	0.01686		1391.35
0.02325	0.01975	0.02907	0.02636	0.02816	0.02956	0.04984	0.01589	0.02175	0.03119	0.00668	0.02896	0.0384	0.03311	0.0203	0.01555	0.02977	0.02219	0.01656	0.01147	0.01324	0.01339	0.01252	0.01059	0.04668	0.03314	0.01686		1390.39
0.02344	0.01994	0.02904	0.02635	0.02855	0.02972	0.04991	0.0159	0.02212	0.03129	0.00681	0.02895	0.03849	0.03307	0.02027	0.01563	0.02985	0.02227	0.01657	0.01144	0.01331	0.01339	0.01199	0.01064	0.04661	0.03308	0.01687		1389.42
0.02429	0.0205	0.02876	0.02643	0.03012	0.02992	0.04998	0.01592	0.02249	0.03056	0.00695	0.02885	0.03827	0.03301	0.0193	0.01565	0.02862	0.02214	0.01658	0.01143	0.0134	0.01303	0.01142	0.01071	0.04654	0.03303	0.01691		1388.46
0.0255	0.02123	0.02821	0.02656	0.03231	0.02988	0.05005	0.01596	0.02286	0.02931	0.00709	0.02871	0.03799	0.03305	0.01803	0.01557	0.02703	0.02191	0.0166	0.01143	0.01349	0.01261	0.01088	0.0108	0.04645	0.03299	0.01698		1387.5
0.02516	0.02129	0.02816	0.02653	0.03175	0.02948	0.05011	0.01601	0.02323	0.02917	0.00723	0.02874	0.03779	0.03317	0.01816	0.01555	0.02738	0.02187	0.01661	0.01143	0.01359	0.01277	0.01041	0.01092	0.04634	0.03295	0.01708		1386.53
0.02374	0.02091	0.02867	0.02642	0.02923	0.02918	0.05017	0.01607	0.02359	0.02987	0.00737	0.02886	0.03762	0.03317	0.01919	0.01566	0.0289	0.02199	0.01663	0.01144	0.0137	0.01326	0.01004	0.01106	0.04622	0.03292	0.0172		1385.57
0.02286	0.02084	0.02905	0.02642	0.02754	0.02902	0.05021	0.01614	0.02393	0.03022	0.00749	0.02892	0.03749	0.03312	0.01975	0.01579	0.02977	0.02202	0.01665	0.01147	0.0138	0.01357	0.00987	0.01119	0.0461	0.03289	0.01733		1384.6
0.0227	0.02119	0.02916	0.02655	0.02692	0.02891	0.05025	0.01621	0.02424	0.03023	0.0076	0.02894	0.03741	0.03309	0.01976	0.01593	0.02994	0.02199	0.01667	0.0115	0.01391	0.01367	0.00995	0.01131	0.04596	0.03287	0.01745		1383.64
0.02287	0.02187	0.02924	0.02682	0.02675	0.02886	0.05027	0.01628	0.0245	0.0303	0.00768	0.02895	0.0374	0.03307	0.01964	0.01616	0.03004	0.022	0.01669	0.01155	0.014	0.01376	0.01027	0.01139	0.04581	0.03285	0.01754		1382.68
0.02319	0.0229	0.02944	0.02728	0.02675	0.02893	0.05027	0.01633	0.0247	0.03042	0.00775	0.02901	0.03744	0.03308	0.0196	0.01658	0.03035	0.0221	0.01671	0.0116	0.01409	0.01394	0.01057	0.01146	0.04566	0.03284	0.01761		1381.71
0.0237	0.02429	0.02977	0.02789	0.02708	0.02914	0.05025	0.01635	0.02484	0.0304	0.00779	0.02911	0.03744	0.03311	0.01958	0.0172	0.03077	0.0223	0.01673	0.01166	0.01416	0.01417	0.01064	0.0115	0.04549	0.03282	0.01767		1380.75
0.02437	0.02583	0.03013	0.02856	0.0277	0.02939	0.05019	0.01636	0.02489	0.03036	0.00781	0.02925	0.03734	0.03315	0.01952	0.01786	0.03114	0.02255	0.01674	0.01173	0.01422	0.0144	0.0106	0.01152	0.04532	0.0328	0.0177		1379.78
0.02494	0.02707	0.03039	0.02906	0.02811	0.02954	0.0501	0.01636	0.02485	0.03049	0.0078	0.02937	0.03718	0.03317	0.0195	0.01839	0.03147	0.02278	0.01674	0.01179	0.01426	0.01458	0.01055	0.01153	0.04514	0.03276	0.01772		1378.82
0.02507	0.02759	0.03042	0.02922	0.0279	0.02946	0.04997	0.01634	0.02473	0.0308	0.00777	0.02944	0.03708	0.03316	0.01962	0.01863	0.03182	0.02291	0.01673	0.01186	0.01428	0.01471	0.01048	0.01151	0.04494	0.03271	0.01771		1377.85
0.02498	0.02748	0.03014	0.02902	0.02765	0.02925	0.04979	0.0163	0.02455	0.03089	0.00771	0.02935	0.03695	0.03309	0.01962	0.01853	0.03179	0.02284	0.01671	0.01191	0.01428	0.01467	0.01036	0.01146	0.04472	0.03263	0.01769		1376.89
0.02538	0.02719	0.02939	0.02857	0.02858	0.02905	0.04957	0.01625	0.02432	0.03023	0.00764	0.02908	0.03658	0.03294	0.01889	0.01811	0.03061	0.02254	0.01668	0.01196	0.01427	0.01422	0.01024	0.0114	0.04447	0.03252	0.01764		1375.93
0.02624	0.02661	0.02812	0.02788	0.0304	0.02866	0.0493	0.01619	0.02407	0.02892	0.00755	0.02865	0.03611	0.03275	0.01759	0.01741	0.02856	0.02206	0.01663	0.01198	0.01423	0.01346	0.01018	0.01131	0.04421	0.03237	0.01755		1374.96
0.02603	0.02511	0.02696	0.02687	0.03031	0.02783	0.04899	0.01612	0.02382	0.0283	0.00745	0.02829	0.03581	0.03254	0.01708	0.01664	0.0276	0.02168	0.01656	0.01199	0.01417	0.01301	0.01018	0.01119	0.04391	0.03219	0.01744		1374
0.02426	0.02321	0.02661	0.02584	0.02764	0.027	0.04866	0.01603	0.02358	0.02901	0.00734	0.02816	0.03567	0.03232	0.01804	0.01611	0.02872	0.02159	0.01648	0.01198	0.01409	0.0132	0.01023	0.01105	0.0436	0.03198	0.0173		1373.03
0.02256	0.02189	0.02665	0.02509	0.02525	0.02656	0.0483	0.01593	0.02334	0.02978	0.00722	0.02811	0.03564	0.03208	0.01925	0.01588	0.03027	0.02164	0.0164	0.01194	0.014	0.01356	0.01031	0.01088	0.04326	0.03173	0.01712		1372.07
0.02159	0.02116	0.02658	0.02454	0.02415	0.02634	0.04793	0.01582	0.0231	0.03015	0.00711	0.02802	0.03563	0.03181	0.01981	0.01576	0.03101	0.02165	0.0163	0.01189	0.0139	0.0137	0.01039	0.01069	0.0429	0.03147	0.01691		1371.11
0.0213	0.02086	0.02631	0.0241	0.02425	0.02627	0.04755	0.01569	0.02284	0.03015	0.00699	0.02788	0.0355	0.03153	0.01975	0.01567	0.03096	0.02157	0.0162	0.01181	0.01379	0.01361	0.01039	0.01049	0.04253	0.03119	0.01667		1370.14
0.02137	0.02077	0.02586	0.02368	0.02496	0.02627	0.04715	0.01556	0.02255	0.02979	0.00688	0.0277	0.03526	0.03125	0.01941	0.01558	0.03058	0.02145	0.01609	0.01173	0.01367	0.01343	0.01032	0.01028	0.04215	0.03091	0.01642		1369.18
0.02101	0.0204	0.02551	0.02315	0.0248	0.02611	0.04675	0.01542	0.02225	0.02944	0.00678	0.02755	0.03501	0.03091	0.01942	0.01553	0.03068	0.02133	0.01599	0.01162	0.01354	0.01341	0.01017	0.01008	0.04175	0.03061	0.01617		1368.21
0.02006	0.01973	0.02537	0.02256	0.02349	0.0258	0.04634	0.01529	0.02197	0.02943	0.00668	0.02743	0.0348	0.03051	0.01987	0.01547	0.03135	0.02122	0.01588	0.0115	0.01342	0.01355	0.00996	0.0099	0.04135	0.03032	0.01593		1367.25
0.01922	0.01914	0.02516	0.022	0.02241	0.02544	0.04594	0.01516	0.02169	0.02951	0.0066	0.02728	0.03467	0.0301	0.02014	0.01532	0.03169	0.02102	0.01577	0.01137	0.01329	0.01358	0.0097	0.00975	0.04094	0.03001	0.01571		1366.28
0.01886	0.01873	0.02471	0.0215	0.02218	0.02512	0.04554	0.01505	0.02143	0.02938	0.00654	0.02705	0.03452	0.0297	0.01986	0.01506	0.03123	0.02072	0.01567	0.01124	0.01318	0.01337	0.00943	0.00963	0.04054	0.02971	0.0155		1365.32
0.01924	0.01864	0.024	0.02111	0.02326	0.02492	0.04515	0.01494	0.02119	0.02881	0.00649	0.02672	0.03417	0.02933	0.01874	0.01466	0.02962	0.02027	0.01556	0.0111	0.01306	0.0128	0.00914	0.00952	0.04015	0.02941	0.01532		1364.36
0.02026	0.01872	0.02292	0.02074	0.02554	0.02458	0.04477	0.01485	0.02099	0.02786	0.00646	0.02631	0.03377	0.02898	0.01712	0.01411	0.02734	0.01973	0.01545	0.01096	0.01295	0.01202	0.0089	0.00943	0.03978	0.02912	0.01515		1363.39
0.02036	0.01827	0.02208	0.02024	0.02616	0.02392	0.04441	0.01476	0.02086	0.02742	0.00644	0.02598	0.03341	0.02865	0.01659	0.01361	0.02654	0.01936	0.01534	0.01083	0.01285	0.0117	0.00883	0.00934	0.03943	0.02884	0.01499		1362.43
0.01904	0.01729	0.02198	0.01973	0.02414	0.02332	0.04407	0.01467	0.0208	0.02775	0.00644	0.02586	0.03315	0.02835	0.01732	0.0133	0.02746	0.01923	0.01524	0.0107	0.01276	0.01191	0.00883	0.00924	0.03911	0.02856	0.01483		1361.46
0.01756	0.01636	0.02205	0.0193	0.02185	0.02283	0.04375	0.01457	0.02082	0.02813	0.00646	0.02578	0.03299	0.0281	0.0182	0.01308	0.02865	0.01915	0.01513	0.01058	0.01268	0.01221	0.00875	0.00915	0.03881	0.0283	0.01469		1360.5
0.01653	0.01572	0.02207	0.01899	0.02039	0.02249	0.04346	0.01447	0.02089	0.0283	0.00649	0.0257	0.03284	0.0279	0.0188	0.01289	0.02952	0.01907	0.01503	0.01047	0.0126	0.01242	0.00858	0.00905	0.03856	0.02805	0.01456		1359.53
0.01603	0.01539	0.02199	0.01881	0.01979	0.02231	0.0432	0.01438	0.02099	0.02835	0.00652	0.02562	0.03272	0.02776	0.019	0.01272	0.02983	0.01894	0.01493	0.01037	0.01253	0.01247	0.00835	0.00896	0.03835	0.02782	0.01446		1358.57
0.0158	0.01519	0.02184	0.0187	0.01952	0.02213	0.04296	0.01429	0.0211	0.02845	0.00657	0.02555	0.03264	0.02765	0.01898	0.01256	0.02983	0.01879	0.01483	0.01029	0.01247	0.01244	0.0081	0.00889	0.03819	0.02762	0.01437		1357.61
0.0157	0.01509	0.02169	0.01865	0.01942	0.02196	0.04275	0.01421	0.02122	0.02853	0.00661	0.0255	0.03256	0.0276	0.01892	0.01242	0.02979	0.01864	0.01474	0.01022	0.01241	0.0124	0.0079	0.00882	0.03809	0.02745	0.0143		1356.64
0.0159	0.01514	0.02147	0.01869	0.01975	0.02185	0.04256	0.01415	0.02134	0.0284	0.00666	0.02546	0.03242	0.02763	0.0187	0.01232	0.02958	0.0185	0.01466	0.01017	0.01237	0.0123	0.00769	0.00877	0.03803	0.0273	0.01427		1355.68
0.01611	0.01515	0.02126	0.01879	0.01991	0.02169	0.04239	0.01409	0.02145	0.02831	0.0067	0.02543	0.03229	0.02771	0.01852	0.01223	0.02943	0.01835	0.01459	0.01013	0.01233	0.01223	0.0074	0.00873	0.03802	0.02719	0.01425		1354.71
0.01595	0.01496	0.02121	0.01888	0.01931	0.02147	0.04225	0.01403	0.02155	0.02861	0.00673	0.02545	0.03222	0.02782	0.01862	0.01217	0.02965	0.01824	0.01452	0.01011	0.0123	0.01229	0.00701	0.0087	0.03806	0.02711	0.01427		1353.75
0.01575	0.0148	0.02122	0.01901	0.01865	0.02131	0.04213	0.01399	0.02164	0.02905	0.00676	0.0255	0.0322	0.02795	0.01879	0.01212	0.02995	0.01815	0.01446	0.0101	0.01227	0.01237	0.0065	0.00868	0.03816	0.02706	0.01431		1352.79
0.01579	0.01479	0.02117	0.01919	0.01841	0.02123	0.04205	0.01395	0.02172	0.02926	0.00677	0.02554	0.03219	0.02814	0.01882	0.01206	0.03006	0.01806	0.01442	0.0101	0.01225	0.0124	0.006	0.00868	0.0383	0.02705	0.01436		1351.82
0.01607	0.01487	0.02108	0.01942	0.01856	0.02117	0.04199	0.01393	0.02178	0.02918	0.00677	0.02559	0.03216	0.02839	0.01872	0.012	0.02998	0.01797	0.01438	0.0101	0.01224	0.01238	0.0058	0.00868	0.03848	0.02706	0.01443		1350.86
0.01651	0.01501	0.02095	0.01969	0.01892	0.02113	0.04196	0.01393	0.02182	0.029	0.00677	0.02563	0.0321	0.0287	0.01855	0.01193	0.02981	0.01788	0.01436	0.01012	0.01223	0.01234	0.00599	0.00868	0.0387	0.02711	0.01451		1349.89
0.01682	0.01505	0.02088	0.01996	0.01893	0.02109	0.04195	0.01394	0.02182	0.02908	0.00675	0.02571	0.03208	0.02905	0.01849	0.01188	0.0298	0.01782	0.01434	0.01014	0.01223	0.01235	0.00634	0.00867	0.03895	0.02719	0.0146		1348.93
0.0169	0.01499	0.02093	0.02022	0.01846	0.02103	0.04196	0.01395	0.02178	0.02953	0.00672	0.02583	0.03209	0.02939	0.01859	0.01186	0.03001	0.0178	0.01434	0.01016	0.01223	0.01243	0.00672	0.00867	0.03923	0.02729	0.0147		1347.96
0.01704	0.015	0.02099	0.02049	0.0181	0.02099	0.04199	0.01397	0.02172	0.02997	0.00668	0.02596	0.03211	0.02973	0.01867	0.01185	0.03021	0.0178	0.01435	0.01019	0.01224	0.01251	0.00709	0.00867	0.03953	0.02742	0.01481		1347
0.01735	0.01512	0.02102	0.0208	0.01803	0.02098	0.04203	0.01398	0.02162	0.03023	0.00663	0.02609	0.03214	0.03008	0.01868	0.01184	0.03031	0.01783	0.01436	0.01021	0.01224	0.01256	0.00744	0.00868	0.03984	0.02756	0.01493		1346.04
0.01771	0.01529	0.02105	0.02113	0.01807	0.02099	0.04208	0.014	0.02151	0.03045	0.00658	0.02624	0.03218	0.03045	0.01869	0.01183	0.0304	0.01789	0.01438	0.01023	0.01225	0.01262	0.00774	0.00869	0.04015	0.02771	0.01505		1345.07
0.01806	0.01548	0.02108	0.02146	0.01812	0.02102	0.04214	0.01402	0.02138	0.03078	0.00653	0.02639	0.03229	0.03083	0.01871	0.01183	0.03049	0.01796	0.01441	0.01025	0.01227	0.01268	0.008	0.0087	0.04046	0.02786	0.01517		1344.11
0.01843	0.0157	0.02113	0.02181	0.01824	0.02109	0.04221	0.01404	0.02123	0.03115	0.00649	0.02653	0.03253	0.0312	0.0187	0.01185	0.03056	0.01804	0.01443	0.01026	0.01228	0.01273	0.00824	0.00871	0.04075	0.02801	0.0153		1343.14
0.01907	0.01607	0.02109	0.02216	0.01893	0.02124	0.04228	0.01406	0.02109	0.03127	0.00645	0.02663	0.03281	0.03152	0.01839	0.01186	0.03024	0.01808	0.01446	0.01027	0.01229	0.01266	0.00845	0.00872	0.04103	0.02815	0.01542		1342.18
0.02046	0.01682	0.02078	0.02256	0.02101	0.02151	0.04235	0.01408	0.02098	0.03086	0.00642	0.02662	0.03289	0.03181	0.01747	0.01184	0.02906	0.01801	0.01448	0.01027	0.0123	0.01234	0.0086	0.00873	0.04128	0.02827	0.01553		1341.21
0.02238	0.01775	0.02024	0.02296	0.024	0.02178	0.04241	0.01409	0.02093	0.03019	0.00641	0.02658	0.03277	0.03216	0.01631	0.01178	0.02758	0.01792	0.0145	0.01026	0.01231	0.01193	0.00867	0.00874	0.04149	0.02836	0.01564		1340.25
0.0232	0.01799	0.02	0.02316	0.02499	0.02178	0.04247	0.01411	0.02097	0.03018	0.00641	0.02665	0.03267	0.0325	0.01602	0.01176	0.02725	0.01796	0.0145	0.01024	0.01232	0.01187	0.00868	0.00874	0.04166	0.02842	0.01573		1339.29
0.02246	0.01745	0.02027	0.02313	0.02334	0.02161	0.04253	0.01411	0.02109	0.03083	0.00642	0.02684	0.0326	0.03269	0.01666	0.01178	0.02816	0.01812	0.0145	0.01021	0.01232	0.01217	0.00865	0.00875	0.04177	0.02844	0.01581		1338.32
0.02153	0.01692	0.02058	0.02302	0.02154	0.02146	0.04258	0.01412	0.02126	0.03141	0.00644	0.027	0.03253	0.03275	0.01738	0.01182	0.02918	0.01826	0.01448	0.01017	0.01233	0.0125	0.0086	0.00875	0.04184	0.02842	0.01587		1337.36
0.02086	0.01653	0.02077	0.02286	0.02032	0.02135	0.04262	0.01413	0.02147	0.032	0.00648	0.0271	0.0325	0.03275	0.01793	0.01187	0.02997	0.01838	0.01446	0.01013	0.01233	0.01274	0.00851	0.00875	0.04186	0.02839	0.01592		1336.39
0.0202	0.01615	0.02091	0.02265	0.01931	0.02124	0.04267	0.01413	0.02169	0.03254	0.00653	0.02716	0.03251	0.03268	0.01844	0.01193	0.03072	0.01848	0.01443	0.01008	0.01233	0.01298	0.00834	0.00874	0.04184	0.02833	0.01594		1335.43
0.01968	0.01587	0.021	0.02243	0.0187	0.0212	0.04271	0.01413	0.02192	0.03263	0.00658	0.02717	0.03251	0.03253	0.01877	0.012	0.03121	0.01854	0.0144	0.01004	0.01232	0.01314	0.0081	0.00873	0.04178	0.02825	0.01595		1334.47
0.01934	0.01573	0.02099	0.02218	0.01857	0.02117	0.04274	0.01413	0.02213	0.03236	0.00664	0.02712	0.03253	0.03234	0.01884	0.01204	0.03138	0.01853	0.01437	0.01001	0.01232	0.01318	0.0078	0.00872	0.04168	0.02817	0.01594		1333.5
0.01904	0.0156	0.02093	0.0219	0.01857	0.02113	0.04278	0.01413	0.02234	0.03208	0.0067	0.02703	0.03257	0.03211	0.01882	0.01204	0.03143	0.0185	0.01434	0.00998	0.01231	0.01319	0.00742	0.00871	0.04156	0.02808	0.01591		1332.54
0.01876	0.01547	0.02086	0.02161	0.01856	0.02108	0.04283	0.01412	0.02251	0.03179	0.00676	0.02693	0.03261	0.03184	0.0188	0.01207	0.03149	0.01844	0.01431	0.00997	0.0123	0.01319	0.00696	0.0087	0.04141	0.028	0.01586		1331.57
0.01851	0.01537	0.0208	0.02131	0.01862	0.02105	0.04288	0.01412	0.02265	0.03151	0.00681	0.02683	0.03264	0.03154	0.01877	0.01212	0.03152	0.01839	0.01429	0.00996	0.0123	0.01318	0.00646	0.0087	0.04126	0.02793	0.01581		1330.61
0.01821	0.01529	0.02077	0.02102	0.01868	0.02106	0.04293	0.01412	0.02276	0.03132	0.00686	0.02676	0.03267	0.03124	0.01876	0.01218	0.03157	0.01835	0.01427	0.00997	0.01229	0.01318	0.00604	0.0087	0.04109	0.02786	0.01574		1329.64
0.01784	0.01519	0.02078	0.02075	0.01866	0.02109	0.043	0.01412	0.02283	0.03114	0.0069	0.0267	0.03273	0.03096	0.01878	0.01225	0.03166	0.01834	0.01426	0.01	0.01229	0.01318	0.00581	0.00871	0.04093	0.02782	0.01567		1328.68
0.01749	0.0151	0.02079	0.02049	0.01866	0.02109	0.04308	0.01414	0.02286	0.03091	0.00692	0.02663	0.03282	0.03069	0.01881	0.01236	0.03175	0.01834	0.01426	0.01004	0.01229	0.01317	0.0059	0.00871	0.04078	0.02779	0.01559		1327.72
0.0172	0.01501	0.02081	0.02029	0.0187	0.02107	0.04317	0.01417	0.02286	0.03072	0.00693	0.02657	0.03292	0.03044	0.01882	0.01248	0.03179	0.01836	0.01427	0.0101	0.01229	0.01316	0.00618	0.00872	0.04064	0.02779	0.01551		1326.75
0.01698	0.01491	0.02085	0.02015	0.01877	0.02105	0.04327	0.0142	0.02282	0.03057	0.00693	0.02653	0.03303	0.03022	0.01882	0.01262	0.03184	0.0184	0.01429	0.01017	0.01229	0.01315	0.00645	0.00874	0.04052	0.0278	0.01543		1325.79
0.01683	0.01488	0.02089	0.02007	0.01894	0.02108	0.04338	0.01423	0.02274	0.03046	0.00693	0.02652	0.03315	0.03004	0.0188	0.0128	0.03188	0.01846	0.01431	0.01026	0.0123	0.01314	0.00669	0.00876	0.04042	0.02784	0.01536		1324.82
0.01676	0.01493	0.02095	0.02002	0.0192	0.02113	0.04351	0.01427	0.02264	0.03038	0.00691	0.02653	0.03327	0.02991	0.01878	0.013	0.03193	0.01854	0.01435	0.01037	0.01231	0.01314	0.00695	0.0088	0.04034	0.0279	0.01529		1323.86
0.01671	0.015	0.02101	0.02	0.01945	0.02122	0.04365	0.01431	0.02251	0.03026	0.00688	0.02657	0.03345	0.02983	0.01879	0.01322	0.032	0.01866	0.01439	0.01048	0.01232	0.01314	0.00722	0.00883	0.04028	0.02798	0.01523		1322.89
0.01676	0.01509	0.02107	0.02001	0.01981	0.02135	0.04379	0.01436	0.02236	0.03005	0.00685	0.02661	0.03366	0.02978	0.01877	0.01343	0.03204	0.0188	0.01444	0.01061	0.01233	0.01314	0.00747	0.00887	0.04024	0.02807	0.01518		1321.93
0.01708	0.01532	0.02107	0.02007	0.02061	0.02154	0.04394	0.0144	0.0222	0.02982	0.00681	0.02664	0.03384	0.02975	0.01861	0.01362	0.03189	0.01894	0.01449	0.01074	0.01235	0.01308	0.00767	0.00892	0.04022	0.02817	0.01514		1320.97
0.01763	0.01568	0.021	0.02016	0.02182	0.02174	0.0441	0.01444	0.02206	0.02959	0.00678	0.02667	0.03395	0.02977	0.01831	0.01377	0.03155	0.01909	0.01455	0.01087	0.01236	0.01296	0.00783	0.00896	0.04021	0.02827	0.01511		1320
0.01795	0.01592	0.02099	0.02022	0.02257	0.02189	0.04426	0.01448	0.02194	0.02949	0.00674	0.02672	0.03406	0.0298	0.01816	0.01388	0.03141	0.01927	0.01461	0.011	0.01238	0.01291	0.00797	0.00901	0.04021	0.02837	0.01508		1319.04
0.0178	0.01589	0.02114	0.02023	0.0224	0.02198	0.04442	0.01453	0.02187	0.02961	0.00672	0.02679	0.03417	0.02979	0.01834	0.01397	0.03171	0.01948	0.01466	0.01112	0.0124	0.01298	0.00808	0.00906	0.04022	0.02846	0.01505		1318.07
0.01743	0.01575	0.02136	0.02019	0.02193	0.02201	0.04457	0.01457	0.02184	0.02979	0.0067	0.02687	0.03429	0.02973	0.01864	0.01405	0.03218	0.01968	0.0147	0.01124	0.01241	0.01311	0.00817	0.00911	0.04021	0.02852	0.01503		1317.11
0.01705	0.01562	0.02157	0.02011	0.02159	0.02204	0.04472	0.01461	0.02187	0.02989	0.00669	0.02693	0.03443	0.02964	0.01891	0.0141	0.03261	0.01986	0.01474	0.01134	0.01243	0.01322	0.00822	0.00915	0.0402	0.02857	0.01501		1316.15
0.01681	0.0156	0.02169	0.02001	0.02158	0.02211	0.04485	0.01464	0.02192	0.02981	0.00668	0.02696	0.03456	0.02953	0.01905	0.01414	0.03286	0.02	0.01477	0.01144	0.01245	0.01328	0.00823	0.00919	0.04018	0.0286	0.01498		1315.18
0.01681	0.01573	0.0217	0.01992	0.02207	0.02219	0.04498	0.01468	0.02199	0.02955	0.00669	0.02693	0.03461	0.02943	0.019	0.01417	0.03287	0.02009	0.01479	0.01152	0.01246	0.01327	0.00819	0.00922	0.04015	0.02862	0.01496		1314.22
0.01678	0.01583	0.02167	0.01981	0.02254	0.02224	0.0451	0.01471	0.02207	0.02932	0.0067	0.02688	0.0346	0.02931	0.01894	0.01423	0.03287	0.02015	0.0148	0.01159	0.01247	0.01325	0.0081	0.00925	0.04011	0.02862	0.01493		1313.25
0.01637	0.01568	0.02175	0.01962	0.02225	0.02221	0.0452	0.01473	0.02217	0.02942	0.00672	0.02688	0.03462	0.02915	0.01909	0.0143	0.03314	0.02022	0.01481	0.01164	0.01248	0.01332	0.00797	0.00927	0.04006	0.02861	0.0149		1312.29
0.0157	0.01539	0.02192	0.01938	0.02148	0.02216	0.0453	0.01476	0.02227	0.02961	0.00674	0.0269	0.03468	0.02896	0.01943	0.0144	0.03363	0.02029	0.01481	0.01169	0.01249	0.01347	0.00781	0.00929	0.04	0.02858	0.01487		1311.32
0.0152	0.01517	0.02203	0.01917	0.02102	0.02213	0.04538	0.01478	0.02237	0.02948	0.00676	0.02689	0.03474	0.02875	0.01967	0.01451	0.034	0.02031	0.01481	0.01171	0.0125	0.01357	0.00761	0.0093	0.03992	0.02854	0.01483		1310.36
0.01501	0.01508	0.02201	0.019	0.02111	0.0221	0.04544	0.01479	0.02246	0.02916	0.00679	0.02684	0.03477	0.02855	0.01968	0.01461	0.03409	0.02028	0.0148	0.01173	0.0125	0.01358	0.00738	0.0093	0.03984	0.02849	0.01479		1309.4
0.0149	0.01504	0.02195	0.01885	0.02136	0.02209	0.0455	0.0148	0.02254	0.02906	0.00682	0.02677	0.03479	0.02838	0.0196	0.01468	0.03407	0.0202	0.01479	0.01173	0.0125	0.01357	0.00716	0.00929	0.03975	0.02844	0.01474		1308.43
0.01464	0.01495	0.02194	0.0187	0.02137	0.02208	0.04554	0.01481	0.02262	0.02918	0.00684	0.0267	0.03479	0.02824	0.01962	0.01474	0.03415	0.02012	0.01477	0.01172	0.0125	0.01359	0.00702	0.00928	0.03965	0.02839	0.01469		1307.47
0.0143	0.01483	0.02197	0.01857	0.02116	0.02205	0.04558	0.01481	0.02268	0.02919	0.00686	0.02665	0.03481	0.02814	0.01971	0.01479	0.03431	0.02005	0.01475	0.01171	0.01249	0.01364	0.00696	0.00926	0.03955	0.02833	0.01464		1306.5
0.01404	0.01473	0.02195	0.01846	0.021	0.02201	0.0456	0.01482	0.02272	0.02905	0.00688	0.0266	0.03483	0.02807	0.01977	0.01482	0.03444	0.01998	0.01473	0.01168	0.01248	0.01367	0.00691	0.00924	0.03945	0.02828	0.01459		1305.54
0.01384	0.01467	0.02189	0.01837	0.02092	0.02199	0.04561	0.01483	0.02274	0.02885	0.00689	0.02655	0.03486	0.028	0.01979	0.01482	0.03454	0.0199	0.01471	0.01164	0.01247	0.01369	0.00685	0.00922	0.03936	0.02823	0.01454		1304.57
0.01366	0.01461	0.02184	0.01829	0.02089	0.02198	0.04562	0.01483	0.02275	0.02861	0.0069	0.02649	0.03487	0.02792	0.01981	0.01479	0.03461	0.01983	0.01469	0.0116	0.01246	0.01371	0.00676	0.0092	0.03927	0.02819	0.01449		1303.61
0.01347	0.01453	0.02179	0.01819	0.02092	0.02195	0.04562	0.01484	0.02273	0.02841	0.0069	0.02644	0.03489	0.02783	0.01982	0.01472	0.03468	0.01976	0.01467	0.01155	0.01245	0.01373	0.00667	0.00917	0.0392	0.02815	0.01444		1302.65
0.01329	0.01444	0.02171	0.01809	0.02098	0.02187	0.0456	0.01484	0.0227	0.02827	0.00689	0.0264	0.0349	0.02775	0.01982	0.01463	0.03472	0.01967	0.01466	0.01149	0.01243	0.01374	0.00663	0.00914	0.03914	0.02813	0.0144		1301.68
0.01311	0.01436	0.02161	0.01798	0.02103	0.02177	0.04558	0.01484	0.02265	0.0281	0.00688	0.02635	0.0349	0.02766	0.01981	0.01452	0.03473	0.01957	0.01464	0.01144	0.01242	0.01374	0.00663	0.00911	0.03909	0.02811	0.01435		1300.72
0.01294	0.01428	0.02152	0.01788	0.02103	0.02168	0.04556	0.01484	0.02259	0.02794	0.00686	0.02629	0.03492	0.02757	0.01979	0.01441	0.0347	0.01948	0.01463	0.01138	0.0124	0.01374	0.00664	0.00907	0.03907	0.02811	0.01432		1299.75
0.01282	0.01422	0.02145	0.01781	0.02102	0.02162	0.04553	0.01484	0.02253	0.02789	0.00684	0.02623	0.03494	0.02748	0.01977	0.01432	0.03465	0.01939	0.01462	0.01132	0.01238	0.01372	0.00664	0.00904	0.03906	0.02812	0.0038		1298.79
0.01277	0.0142	0.02137	0.01778	0.02105	0.02161	0.04549	0.01484	0.02246	0.02786	0.00681	0.02619	0.03495	0.02742	0.01969	0.01422	0.03454	0.01931	0.01461	0.01126	0.01236	0.01367	0.00664	0.00901	0.03908	0.02813	0.00376		1297.83
0.01275	0.0142	0.02126	0.01777	0.02108	0.02159	0.04546	0.01484	0.0224	0.02783	0.00679	0.02616	0.03495	0.02739	0.01961	0.01413	0.03441	0.01923	0.01461	0.0112	0.01234	0.01361	0.00666	0.00898	0.03913	0.02816	0.00372		1296.86
0.01268	0.01416	0.02118	0.01779	0.02095	0.02155	0.04542	0.01484	0.02235	0.02788	0.00676	0.02616	0.03495	0.02741	0.0196	0.01404	0.03435	0.01919	0.0146	0.01113	0.01231	0.01358	0.0067	0.00895	0.0392	0.0282	0.00367		1295.9
0.01261	0.01412	0.02113	0.01785	0.02076	0.02151	0.04537	0.01483	0.02232	0.02802	0.00674	0.02618	0.03494	0.02747	0.01964	0.01395	0.03436	0.01917	0.0146	0.01107	0.01229	0.01357	0.00674	0.00892	0.03929	0.02824	0.0036		1294.93
0.01263	0.0141	0.0211	0.01796	0.02066	0.02147	0.04533	0.01483	0.02229	0.02815	0.00672	0.02621	0.03494	0.02757	0.01964	0.01385	0.03435	0.01913	0.0146	0.01101	0.01227	0.01355	0.00677	0.0089	0.03941	0.02829	0.00355		1293.97
0.01273	0.0141	0.02105	0.01811	0.02061	0.02144	0.04529	0.01482	0.02227	0.02814	0.0067	0.02624	0.03493	0.0277	0.01959	0.01375	0.03428	0.0191	0.01461	0.01095	0.01225	0.01352	0.00678	0.00888	0.03955	0.02835	0.00348		1293
0.01291	0.01413	0.02099	0.0183	0.0206	0.02141	0.04524	0.01481	0.02226	0.02807	0.00668	0.02628	0.03491	0.02789	0.01952	0.01366	0.03418	0.01907	0.01461	0.0109	0.01223	0.01349	0.00679	0.00887	0.03971	0.02842	0.00343		1292.04
0.01316	0.0142	0.02091	0.01851	0.02064	0.02139	0.0452	0.01481	0.02227	0.02808	0.00667	0.02634	0.03492	0.02811	0.01943	0.01357	0.03406	0.01904	0.01461	0.01085	0.01221	0.01344	0.00679	0.00887	0.03989	0.02849	0.00338		1291.08
0.01342	0.0143	0.02085	0.01875	0.02071	0.02138	0.04516	0.0148	0.0223	0.02819	0.00666	0.02643	0.03494	0.02834	0.01935	0.01349	0.03394	0.01901	0.01462	0.0108	0.01219	0.0134	0.00679	0.00886	0.04009	0.02856	0.00329		1290.11
0.01375	0.01446	0.0208	0.01902	0.02088	0.0214	0.04513	0.0148	0.02234	0.02843	0.00665	0.02653	0.03494	0.02859	0.01924	0.01341	0.03379	0.01897	0.01463	0.01075	0.01218	0.01337	0.00679	0.00886	0.04029	0.02863	0.00322		1289.15
0.0141	0.01462	0.02077	0.01931	0.02111	0.02142	0.0451	0.0148	0.02239	0.02869	0.00665	0.02663	0.03494	0.02886	0.01912	0.01334	0.03363	0.01894	0.01464	0.01072	0.01216	0.01333	0.00679	0.00885	0.04049	0.0287	0.00312		1288.18
0.01431	0.01468	0.02079	0.01957	0.02105	0.02141	0.04507	0.01479	0.02246	0.02889	0.00665	0.02674	0.03496	0.02915	0.01909	0.01328	0.03358	0.01893	0.01465	0.01068	0.01215	0.01334	0.00678	0.00886	0.0407	0.02877	0.00306		1287.22
0.01437	0.01466	0.02084	0.01979	0.0207	0.0214	0.04504	0.01479	0.02253	0.02916	0.00665	0.02687	0.03497	0.02943	0.01918	0.01322	0.03368	0.01895	0.01466	0.01065	0.01214	0.0134	0.00675	0.00886	0.0409	0.02883	0.00297		1286.25
0.01449	0.0147	0.02088	0.02	0.02047	0.0214	0.04502	0.01479	0.0226	0.02951	0.00666	0.02699	0.035	0.02969	0.01924	0.01317	0.03375	0.01897	0.01467	0.01063	0.01213	0.01345	0.00673	0.00886	0.04109	0.02889	0.00288		1285.29
0.01469	0.01481	0.0209	0.0202	0.02043	0.02142	0.04501	0.01479	0.02268	0.02972	0.00666	0.0271	0.03503	0.02993	0.01924	0.01314	0.03376	0.019	0.01468	0.0106	0.01212	0.01348	0.00669	0.00886	0.04126	0.02895	0.0028		1284.33
0.01485	0.0149	0.02092	0.02036	0.02042	0.02145	0.04499	0.01479	0.02274	0.02969	0.00666	0.02718	0.03508	0.03014	0.01922	0.01312	0.03376	0.01905	0.01469	0.01059	0.01211	0.01351	0.00664	0.00887	0.04142	0.029	0.00274		1283.36
0.01496	0.01495	0.02093	0.02048	0.02043	0.02149	0.04498	0.0148	0.02281	0.02957	0.00667	0.02725	0.03512	0.03031	0.01919	0.0131	0.03373	0.01911	0.01471	0.01058	0.0121	0.01353	0.0066	0.00887	0.04156	0.02905	0.00266		1282.4
0.01503	0.01501	0.0209	0.02057	0.02051	0.02153	0.04498	0.0148	0.02286	0.02952	0.00667	0.02729	0.03513	0.03043	0.01914	0.01308	0.03365	0.01916	0.01472	0.01057	0.0121	0.01354	0.00657	0.00887	0.04168	0.02909	0.00259		1281.43
0.01506	0.01507	0.02086	0.02061	0.0206	0.02155	0.04498	0.01481	0.0229	0.02962	0.00667	0.02732	0.03515	0.03052	0.01909	0.01306	0.03356	0.01918	0.01474	0.01056	0.01209	0.01354	0.00656	0.00887	0.04178	0.02913	0.00254		1280.47
0.01503	0.01511	0.02084	0.0206	0.02059	0.02156	0.04498	0.01481	0.02294	0.02979	0.00667	0.02736	0.03517	0.03059	0.01906	0.01305	0.0335	0.0192	0.01476	0.01056	0.01209	0.01354	0.00656	0.00887	0.04186	0.02916	0.00249		1279.51
0.01492	0.01509	0.02084	0.02056	0.02044	0.02159	0.04498	0.01482	0.02296	0.02989	0.00667	0.02738	0.03521	0.03063	0.01905	0.01305	0.03344	0.0192	0.01478	0.01056	0.01209	0.01354	0.00657	0.00886	0.04192	0.02919	0.00243		1278.54
0.0148	0.01506	0.02085	0.02051	0.02035	0.02162	0.04499	0.01482	0.02297	0.02993	0.00666	0.02737	0.03524	0.03063	0.01902	0.01306	0.03337	0.0192	0.0148	0.01056	0.01209	0.01352	0.00659	0.00885	0.04197	0.02922	0.00237		1277.58
0.01471	0.01504	0.02083	0.02046	0.02034	0.02163	0.045	0.01483	0.02297	0.02988	0.00666	0.02735	0.03526	0.0306	0.01898	0.01309	0.0333	0.0192	0.01482	0.01057	0.01209	0.0135	0.00663	0.00884	0.042	0.02926	0.00233		1276.61
0.01463	0.01503	0.02079	0.02039	0.02032	0.02162	0.04502	0.01484	0.02296	0.02974	0.00666	0.02735	0.03531	0.03056	0.01895	0.01313	0.03325	0.01919	0.01484	0.01057	0.01209	0.01347	0.0067	0.00883	0.04203	0.0293	0.00229		1275.65
0.01454	0.015	0.02077	0.02034	0.02028	0.02162	0.04504	0.01486	0.02294	0.02962	0.00665	0.02734	0.03537	0.03053	0.01891	0.01316	0.03319	0.01919	0.01486	0.01058	0.0121	0.01345	0.00677	0.00882	0.04205	0.02935	0.00226		1274.68
0.01451	0.01502	0.02074	0.02032	0.02039	0.02164	0.04507	0.01487	0.02292	0.0295	0.00665	0.02732	0.03545	0.03051	0.0188	0.01319	0.03303	0.01917	0.01489	0.01059	0.0121	0.0134	0.00682	0.00882	0.04207	0.02941	0.00224		1273.72
0.01462	0.01512	0.02069	0.02033	0.02076	0.02169	0.0451	0.01488	0.0229	0.02929	0.00665	0.0273	0.03552	0.03051	0.0186	0.0132	0.03272	0.01912	0.01492	0.01061	0.01211	0.01332	0.00684	0.00882	0.04209	0.02949	0.00224		1272.76
0.01475	0.01524	0.02063	0.02035	0.02113	0.02173	0.04514	0.0149	0.02288	0.02903	0.00665	0.02729	0.03559	0.03055	0.01841	0.01322	0.03244	0.01907	0.01494	0.01063	0.01212	0.01325	0.00685	0.00882	0.04212	0.02958	0.00222		1271.79
0.01474	0.01528	0.02065	0.02037	0.02114	0.02173	0.04519	0.01492	0.02287	0.02881	0.00665	0.0273	0.03565	0.0306	0.01835	0.01324	0.03234	0.01904	0.01497	0.01065	0.01213	0.01322	0.00688	0.00882	0.04216	0.02968	0.00221		1270.83
0.01466	0.01526	0.02073	0.02041	0.02099	0.02171	0.04525	0.01494	0.02286	0.02868	0.00666	0.02734	0.03573	0.03065	0.01832	0.01327	0.03227	0.01903	0.01501	0.01067	0.01214	0.01322	0.00693	0.00883	0.04221	0.02979	0.00222		1269.86
0.01461	0.01524	0.02081	0.02048	0.02089	0.02169	0.04532	0.01497	0.02288	0.02869	0.00666	0.02738	0.03584	0.03072	0.01827	0.0133	0.03216	0.01901	0.01504	0.0107	0.01216	0.01319	0.00699	0.00884	0.04228	0.02992	0.00222		1268.9
0.01455	0.01523	0.02089	0.02057	0.02081	0.02175	0.04539	0.015	0.0229	0.02873	0.00668	0.02743	0.03594	0.0308	0.01821	0.01334	0.03203	0.01901	0.01507	0.01073	0.01217	0.01317	0.00704	0.00885	0.04236	0.03006	0.00221		1267.93
0.01451	0.01524	0.02097	0.02068	0.02078	0.02187	0.04547	0.01503	0.02293	0.02871	0.00669	0.02749	0.03606	0.03088	0.01814	0.01337	0.03186	0.01902	0.01511	0.01077	0.01219	0.01315	0.00708	0.00886	0.04246	0.03022	0.0022		1266.97
0.01453	0.0153	0.02106	0.02079	0.0208	0.02199	0.04557	0.01506	0.02298	0.02871	0.00671	0.02757	0.03619	0.03097	0.01804	0.01339	0.03166	0.01901	0.01515	0.01082	0.01221	0.01312	0.00711	0.00887	0.04257	0.03039	0.00219		1266.01
0.01459	0.01536	0.02116	0.02091	0.02081	0.0221	0.04567	0.01509	0.02303	0.02862	0.00672	0.02765	0.03634	0.03109	0.01798	0.01342	0.03148	0.01902	0.01519	0.01086	0.01223	0.01309	0.00712	0.00889	0.0427	0.03056	0.00218		1265.04
0.01467	0.01541	0.02127	0.02105	0.02081	0.02222	0.04578	0.01513	0.0231	0.02835	0.00675	0.02773	0.03652	0.03122	0.01795	0.01346	0.03133	0.01907	0.01523	0.01092	0.01225	0.01307	0.00712	0.00891	0.04285	0.03075	0.00217		1264.08
0.01476	0.0155	0.02138	0.02122	0.02085	0.02237	0.0459	0.01517	0.02318	0.02814	0.00677	0.0278	0.03673	0.03136	0.01792	0.0135	0.03118	0.01912	0.01527	0.01098	0.01228	0.01306	0.00711	0.00893	0.04302	0.03094	0.00215		1263.11
0.01492	0.01564	0.02148	0.02141	0.02106	0.02255	0.04602	0.0152	0.02326	0.0281	0.00679	0.02786	0.03691	0.03151	0.01784	0.01356	0.03095	0.01917	0.01531	0.01105	0.0123	0.01302	0.00709	0.00895	0.04322	0.03114	0.00213		1262.15
0.01519	0.01585	0.02153	0.02163	0.0215	0.02273	0.04616	0.01525	0.02335	0.02795	0.00682	0.02793	0.03706	0.0317	0.01766	0.01362	0.03062	0.0192	0.01536	0.01112	0.01233	0.01295	0.00706	0.00898	0.04343	0.03134	0.00212		1261.19
0.01541	0.01602	0.02158	0.02186	0.02184	0.0229	0.0463	0.01529	0.02345	0.02777	0.00684	0.02803	0.03722	0.03192	0.01754	0.01369	0.03035	0.01925	0.01541	0.01119	0.01235	0.0129	0.00706	0.00901	0.04366	0.03154	0.0021		1260.22
0.01544	0.01608	0.02173	0.0221	0.02171	0.02308	0.04645	0.01533	0.02355	0.02792	0.00686	0.02818	0.03741	0.03212	0.01761	0.01378	0.03031	0.01934	0.01546	0.01127	0.01238	0.01293	0.00709	0.00904	0.04391	0.03175	0.00208		1259.26
0.01547	0.0161	0.02194	0.02234	0.02149	0.02326	0.0466	0.01538	0.02367	0.02817	0.00689	0.02834	0.03763	0.03231	0.01774	0.0139	0.03032	0.01944	0.01551	0.01135	0.01241	0.01297	0.00713	0.00907	0.04417	0.03196	0.00205		1258.29
0.01564	0.01616	0.02214	0.02262	0.02146	0.02342	0.04677	0.01542	0.02379	0.02823	0.00691	0.02848	0.03787	0.03253	0.01782	0.01402	0.03027	0.01953	0.01556	0.01144	0.01243	0.01299	0.00716	0.00911	0.04446	0.03217	0.00203		1257.33
0.01589	0.01627	0.02233	0.02292	0.02151	0.02359	0.04694	0.01546	0.02391	0.02833	0.00693	0.02862	0.03811	0.03278	0.0179	0.01418	0.03021	0.01965	0.01561	0.01153	0.01246	0.013	0.00718	0.00914	0.04476	0.03238	0.00198		1256.36
0.01614	0.01642	0.02249	0.02324	0.02153	0.02381	0.04711	0.01551	0.02403	0.02866	0.00695	0.02876	0.03835	0.03304	0.01799	0.01436	0.03017	0.01979	0.01567	0.01163	0.01248	0.01302	0.00721	0.00918	0.04508	0.0326	0.00194		1255.4
0.01642	0.01657	0.02264	0.02359	0.02161	0.02405	0.04729	0.01556	0.02416	0.02907	0.00697	0.02893	0.03859	0.03333	0.01808	0.01454	0.03011	0.01993	0.01573	0.01173	0.01251	0.01304	0.00723	0.00921	0.04542	0.03282	0.00187		1254.44
0.01675	0.01671	0.02281	0.02395	0.02175	0.02427	0.04748	0.01561	0.02429	0.02941	0.00698	0.02911	0.03885	0.03365	0.01817	0.01471	0.03005	0.02009	0.01579	0.01183	0.01254	0.01307	0.00726	0.00925	0.04577	0.03305	0.00181		1253.47
0.01709	0.01686	0.023	0.02434	0.02187	0.02448	0.04767	0.01567	0.02442	0.02965	0.007	0.0293	0.03909	0.03398	0.01829	0.01491	0.03003	0.02028	0.01585	0.01193	0.01256	0.01311	0.00728	0.0093	0.04614	0.03329	0.00176		1252.51
0.01741	0.01705	0.02321	0.02474	0.02198	0.02472	0.04787	0.01572	0.02455	0.0299	0.00701	0.0295	0.03933	0.0343	0.01836	0.0151	0.02995	0.02044	0.01591	0.01204	0.01259	0.01313	0.0073	0.00935	0.04653	0.03353	0.00171		1251.54
0.0177	0.01725	0.02341	0.02517	0.02209	0.02499	0.04807	0.01578	0.02469	0.03017	0.00703	0.02969	0.03962	0.03463	0.01836	0.01528	0.02972	0.02057	0.01597	0.01215	0.01261	0.01312	0.00732	0.00939	0.04692	0.03379	0.00164		1250.58
0.01804	0.01747	0.02359	0.0256	0.0222	0.02528	0.04827	0.01584	0.02483	0.03043	0.00704	0.02991	0.03994	0.03499	0.01845	0.01547	0.02959	0.02073	0.01604	0.01227	0.01264	0.01313	0.00734	0.00944	0.04733	0.03404	0.00157		1249.61
0.01846	0.01768	0.02378	0.02602	0.02229	0.0256	0.04847	0.0159	0.02498	0.03089	0.00705	0.03017	0.04026	0.03537	0.01886	0.01574	0.02995	0.02103	0.0161	0.01238	0.01266	0.01325	0.00739	0.00949	0.04774	0.0343	0.0015		1248.65
0.01891	0.01788	0.02398	0.02645	0.02233	0.02595	0.04868	0.01596	0.02513	0.03159	0.00707	0.03046	0.04058	0.03574	0.01945	0.01605	0.03057	0.02141	0.01616	0.0125	0.01268	0.01343	0.00746	0.00954	0.04815	0.03457	0.00142		1247.69
0.01934	0.01809	0.02416	0.0269	0.02237	0.02628	0.04887	0.01602	0.02528	0.03215	0.00708	0.03073	0.04088	0.0361	0.01992	0.01633	0.03102	0.02172	0.01623	0.01262	0.01271	0.01357	0.00752	0.00959	0.04856	0.03483	0.00134		1246.72
0.0198	0.01834	0.02433	0.02735	0.02249	0.02659	0.04907	0.01608	0.02542	0.03256	0.00709	0.03099	0.04115	0.03645	0.02027	0.01657	0.03131	0.022	0.01629	0.01274	0.01273	0.01366	0.00757	0.00963	0.04897	0.03509	0.00124		1245.76
0.0203	0.01861	0.02448	0.02779	0.02269	0.02689	0.04926	0.01613	0.02557	0.03319	0.0071	0.03123	0.04135	0.03679	0.02059	0.0168	0.03156	0.02226	0.01635	0.01287	0.01275	0.01375	0.00761	0.00968	0.04936	0.03535	0.00115		1244.79
0.02074	0.01884	0.02464	0.02822	0.02283	0.02716	0.04944	0.01619	0.02571	0.03389	0.0071	0.03146	0.04152	0.03713	0.02076	0.01698	0.03156	0.02243	0.01641	0.01299	0.01277	0.01379	0.00764	0.00972	0.04974	0.03561	0.00105		1243.83
0.021	0.01901	0.02482	0.02861	0.02283	0.02738	0.04961	0.01624	0.02585	0.03402	0.00711	0.03165	0.04175	0.03745	0.02056	0.01705	0.03097	0.02238	0.01647	0.01311	0.01279	0.01372	0.00767	0.00976	0.05009	0.03585	0.00095		1242.87
0.02117	0.01917	0.02498	0.02895	0.02279	0.02757	0.04977	0.01629	0.02599	0.03367	0.00711	0.03182	0.04203	0.03773	0.02015	0.01702	0.03007	0.02225	0.01653	0.01323	0.0128	0.01358	0.00769	0.0098	0.05042	0.03608	0.00086		1241.9
0.02144	0.01935	0.02511	0.02925	0.02275	0.02783	0.04991	0.01633	0.02611	0.03384	0.00712	0.03203	0.04232	0.03799	0.02038	0.0171	0.03013	0.02242	0.01659	0.01335	0.01281	0.01363	0.0077	0.00983	0.05072	0.03629	0.00076		1240.94
0.02184	0.0195	0.02522	0.02953	0.0227	0.02818	0.05003	0.01638	0.02622	0.03489	0.00711	0.03228	0.04254	0.03817	0.02137	0.01734	0.03138	0.02293	0.01664	0.01347	0.01282	0.01392	0.00772	0.00985	0.05098	0.03648	0.00065		1239.97
0.02215	0.01959	0.02534	0.02973	0.02264	0.02848	0.05014	0.01642	0.02632	0.03602	0.00711	0.03249	0.04271	0.03829	0.0222	0.01752	0.0324	0.02336	0.01669	0.01359	0.01283	0.01417	0.00772	0.00987	0.0512	0.03664	0.00055		1239.01
0.02228	0.01965	0.02544	0.02985	0.02259	0.02865	0.05023	0.01646	0.02641	0.03667	0.0071	0.03264	0.04285	0.03837	0.02243	0.01756	0.03252	0.02352	0.01674	0.0137	0.01283	0.01422	0.00772	0.00989	0.05136	0.03678	0.00047		1238.04
0.02232	0.01971	0.02551	0.02988	0.02252	0.02874	0.05029	0.01649	0.02648	0.03698	0.00709	0.03275	0.04297	0.03843	0.02242	0.01755	0.03228	0.02357	0.01678	0.01381	0.01283	0.0142	0.0077	0.00989	0.05147	0.03688	0.00037		1237.08
0.02232	0.01974	0.02554	0.02984	0.02246	0.02883	0.05034	0.01651	0.02653	0.03703	0.00707	0.03281	0.04306	0.03844	0.0224	0.01753	0.03202	0.0236	0.01681	0.01392	0.01282	0.01417	0.00768	0.00988	0.05152	0.03695	0.00027		1236.12
0.02225	0.01974	0.02554	0.02971	0.02239	0.02891	0.05035	0.01654	0.02656	0.03684	0.00705	0.03284	0.04313	0.03839	0.02238	0.01751	0.03175	0.02359	0.01685	0.01402	0.0128	0.01413	0.00766	0.00987	0.05151	0.03699	0.00019		1235.15
0.02211	0.01968	0.02552	0.0295	0.02228	0.02897	0.05034	0.01655	0.02656	0.03662	0.00702	0.03283	0.04317	0.03825	0.02232	0.01746	0.03148	0.02355	0.01687	0.01411	0.01278	0.01409	0.00764	0.00984	0.05144	0.037	8e-05		1234.19
0.02187	0.01959	0.02546	0.0292	0.02214	0.02902	0.05031	0.01656	0.02655	0.03648	0.007	0.03278	0.04322	0.03806	0.02224	0.01739	0.03118	0.02347	0.01689	0.01421	0.01276	0.01404	0.00762	0.00981	0.05129	0.03697	0		1233.22
0.02154	0.01947	0.02537	0.02883	0.02199	0.02904	0.05024	0.01656	0.02651	0.03625	0.00696	0.0327	0.04325	0.03782	0.02215	0.01731	0.03085	0.02337	0.01691	0.01429	0.01273	0.01399	0.0076	0.00977	0.05109	0.03691	8e-05		1232.26
0.02117	0.01933	0.02526	0.02838	0.02183	0.02899	0.05015	0.01656	0.02644	0.03597	0.00693	0.03259	0.04325	0.03752	0.02211	0.01723	0.03056	0.02327	0.01691	0.01438	0.01269	0.01393	0.00757	0.00972	0.05082	0.03682	0.00015		1231.29
0.02076	0.01914	0.02513	0.02784	0.02164	0.02887	0.05004	0.01654	0.02635	0.03587	0.00689	0.03244	0.04323	0.03717	0.02211	0.01715	0.03037	0.0232	0.01691	0.01445	0.01265	0.01389	0.00753	0.00966	0.05048	0.03669	0.00022		1230.33
0.02026	0.0189	0.02497	0.02724	0.0214	0.02872	0.04989	0.01653	0.02623	0.03581	0.00684	0.03226	0.0432	0.03675	0.02214	0.01707	0.03025	0.02313	0.0169	0.01453	0.01261	0.01386	0.00749	0.00959	0.0501	0.03654	0.00029		1229.37
0.01968	0.01862	0.02477	0.02658	0.02113	0.02856	0.04973	0.0165	0.0261	0.0356	0.0068	0.03205	0.04315	0.03627	0.02216	0.01697	0.03015	0.02304	0.01688	0.01459	0.01256	0.01382	0.00744	0.00952	0.04965	0.03636	0.00032		1228.4
0.01906	0.01832	0.02454	0.02587	0.02089	0.02837	0.04953	0.01646	0.02594	0.03522	0.00675	0.03181	0.0431	0.03574	0.02219	0.01687	0.03006	0.02295	0.01686	0.01465	0.0125	0.01379	0.00738	0.00944	0.04917	0.03615	0.00036		1227.44
0.01847	0.01799	0.02428	0.02512	0.02073	0.02814	0.04932	0.01642	0.02576	0.03452	0.00671	0.03155	0.04301	0.03519	0.0222	0.01676	0.02993	0.02283	0.01683	0.0147	0.01245	0.01374	0.00731	0.00935	0.04864	0.03593	0.0004		1226.47
0.01788	0.01764	0.02398	0.02434	0.02059	0.02788	0.04909	0.01637	0.02558	0.03368	0.00666	0.03126	0.04291	0.03462	0.02221	0.01663	0.0298	0.02268	0.01679	0.01475	0.01239	0.01368	0.00724	0.00927	0.04808	0.03569	0.00041		1225.51
0.01718	0.01726	0.02367	0.02354	0.02029	0.02761	0.04884	0.01632	0.02538	0.03316	0.00661	0.03096	0.04279	0.03404	0.02227	0.01647	0.02976	0.02253	0.01674	0.01478	0.01233	0.01362	0.00715	0.00917	0.04751	0.03543	0.00044		1224.55
0.01642	0.01684	0.02337	0.02275	0.01986	0.02731	0.04857	0.01626	0.02518	0.03291	0.00657	0.03065	0.04267	0.03346	0.02235	0.0163	0.02979	0.02238	0.01669	0.01481	0.01227	0.01357	0.00706	0.00908	0.04692	0.03517	0.00044		1223.58
0.01571	0.01643	0.02307	0.02198	0.01946	0.02698	0.04829	0.01619	0.02497	0.03254	0.00653	0.03034	0.04254	0.03288	0.0224	0.01615	0.02981	0.02222	0.01663	0.01482	0.01221	0.01351	0.00697	0.00898	0.04634	0.0349	0.00045		1222.62
0.01504	0.01605	0.02276	0.02126	0.01911	0.02665	0.04801	0.01612	0.02477	0.03202	0.00649	0.03005	0.04239	0.03233	0.02241	0.01599	0.02981	0.02205	0.01657	0.01483	0.01215	0.01343	0.00689	0.00888	0.04576	0.03463	0.00046		1221.65
0.01441	0.01571	0.02245	0.0206	0.01877	0.02633	0.04772	0.01604	0.02458	0.03155	0.00645	0.02979	0.04221	0.0318	0.02241	0.01581	0.02982	0.02184	0.0165	0.01482	0.01209	0.01336	0.00681	0.00878	0.04521	0.03437	0.00047		1220.69
0.01387	0.01538	0.02212	0.02002	0.01845	0.02599	0.04742	0.01597	0.02439	0.03111	0.00642	0.02955	0.04199	0.03131	0.02242	0.01562	0.02981	0.02163	0.01644	0.0148	0.01204	0.01328	0.00672	0.00868	0.04469	0.03411	0.00048		1219.72
0.01341	0.01505	0.02177	0.01949	0.01814	0.02564	0.04713	0.01589	0.02422	0.03076	0.00639	0.02931	0.04176	0.03087	0.02243	0.01543	0.02981	0.02142	0.01637	0.01478	0.01198	0.01322	0.00662	0.00859	0.04421	0.03386	0.00048		1218.76
0.013	0.01475	0.02144	0.01904	0.01781	0.02527	0.04683	0.01582	0.02406	0.0306	0.00637	0.02907	0.04154	0.0305	0.02242	0.01523	0.02984	0.02119	0.0163	0.01474	0.01193	0.01318	0.00653	0.0085	0.04377	0.03362	0.00049		1217.8
0.01264	0.0145	0.02111	0.01867	0.0175	0.02488	0.04654	0.01575	0.02393	0.03041	0.00635	0.02886	0.04133	0.0302	0.0224	0.01501	0.02991	0.02095	0.01623	0.0147	0.01189	0.01314	0.00644	0.00841	0.04339	0.0334	0.00051		1216.83
0.01239	0.01429	0.02077	0.0184	0.01728	0.02448	0.04626	0.01567	0.02381	0.03006	0.00634	0.0287	0.04112	0.02998	0.02236	0.01478	0.02995	0.0207	0.01616	0.01465	0.01184	0.01314	0.00634	0.00833	0.04307	0.03318	0.00053		1215.87
0.01222	0.01408	0.02044	0.01821	0.01719	0.02414	0.04598	0.0156	0.02372	0.02972	0.00633	0.02857	0.04089	0.02982	0.02231	0.01456	0.03	0.02046	0.01609	0.01459	0.0118	0.01316	0.00625	0.00825	0.0428	0.03298	0.00057		1214.9
0.01214	0.01391	0.02013	0.01809	0.01723	0.02385	0.0457	0.01554	0.02364	0.02959	0.00632	0.02848	0.04062	0.02973	0.02222	0.01434	0.03006	0.02024	0.01602	0.01452	0.01176	0.01322	0.00616	0.00818	0.04259	0.0328	0.00061		1213.94
0.01218	0.0138	0.01982	0.01803	0.01734	0.02355	0.04543	0.01547	0.02359	0.02969	0.00631	0.02841	0.04035	0.02969	0.02208	0.01414	0.03011	0.02001	0.01595	0.01444	0.01173	0.01328	0.00608	0.00811	0.04243	0.03262	0.00067		1212.97
0.01227	0.01369	0.01953	0.01804	0.01733	0.02322	0.04517	0.0154	0.02355	0.02994	0.00631	0.02836	0.04009	0.0297	0.02195	0.01395	0.03017	0.01977	0.01588	0.01436	0.01169	0.01334	0.00601	0.00805	0.04233	0.03245	0.00072		1212.01
0.01236	0.01356	0.01926	0.01811	0.01716	0.02287	0.04491	0.01533	0.02353	0.03016	0.00632	0.02835	0.03985	0.02977	0.02183	0.01376	0.03025	0.01955	0.01581	0.01427	0.01165	0.01338	0.00594	0.00799	0.04227	0.03229	0.00079		1211.05
0.01249	0.01345	0.01902	0.01822	0.01692	0.02252	0.04465	0.01527	0.02352	0.03026	0.00632	0.02837	0.03958	0.0299	0.02172	0.01356	0.0303	0.01937	0.01574	0.01418	0.01162	0.01338	0.00586	0.00794	0.04224	0.03213	0.00086		1210.08
0.0127	0.0134	0.01879	0.01836	0.01665	0.02222	0.0444	0.0152	0.02352	0.0303	0.00632	0.02841	0.03931	0.03006	0.02159	0.01338	0.03025	0.01919	0.01567	0.01409	0.01158	0.01335	0.00578	0.0079	0.04224	0.03197	0.00091		1209.12
0.01292	0.01336	0.01854	0.01852	0.01634	0.02194	0.04415	0.01514	0.02351	0.03048	0.00633	0.02845	0.03904	0.03025	0.02143	0.01322	0.03017	0.01902	0.01561	0.01399	0.01155	0.01329	0.0057	0.00785	0.04226	0.03181	0.00099		1208.15
0.01313	0.01331	0.01828	0.01867	0.01603	0.02163	0.0439	0.01507	0.02351	0.03088	0.00633	0.02849	0.03877	0.03044	0.02126	0.01304	0.03012	0.01882	0.01554	0.01388	0.01151	0.01323	0.00563	0.00781	0.04229	0.03164	0.00105		1207.19
0.01333	0.01326	0.01803	0.0188	0.01572	0.0213	0.04364	0.015	0.02351	0.03121	0.00633	0.02851	0.03848	0.03062	0.02109	0.01283	0.03009	0.01861	0.01547	0.01377	0.01147	0.01318	0.00556	0.00777	0.04231	0.03147	0.0011		1206.23
0.01349	0.0132	0.01779	0.01889	0.01543	0.02097	0.04339	0.01494	0.02349	0.03146	0.00633	0.02854	0.03818	0.03075	0.02092	0.0126	0.03003	0.01837	0.01539	0.01366	0.01143	0.01313	0.0055	0.00772	0.04232	0.03128	0.00117		1205.26
0.0136	0.01312	0.01756	0.01891	0.01513	0.02063	0.04314	0.01486	0.02347	0.03185	0.00633	0.02855	0.03788	0.03085	0.02072	0.01237	0.02995	0.01809	0.01532	0.01353	0.01138	0.01307	0.00543	0.00768	0.04231	0.03108	0.0012		1204.3
0.01363	0.01302	0.01731	0.01885	0.01483	0.02028	0.04288	0.01479	0.02343	0.03219	0.00632	0.02852	0.03757	0.0309	0.02051	0.01215	0.02986	0.01779	0.01525	0.01341	0.01133	0.01301	0.00536	0.00763	0.04227	0.03087	0.00123		1203.33
0.01359	0.01289	0.01706	0.0187	0.01455	0.01992	0.04262	0.01472	0.02338	0.03216	0.00631	0.02844	0.03726	0.03086	0.0203	0.01192	0.02978	0.01749	0.01517	0.01327	0.01128	0.01294	0.00529	0.00758	0.0422	0.03063	0.00125		1202.37
0.01345	0.0127	0.01678	0.01845	0.01433	0.01957	0.04236	0.01464	0.0233	0.03192	0.0063	0.02832	0.03698	0.03076	0.02007	0.01168	0.02971	0.01719	0.01509	0.01313	0.01123	0.01286	0.00523	0.00752	0.04208	0.03039	0.00127		1201.4
0.01321	0.01246	0.01649	0.01811	0.01411	0.01922	0.0421	0.01456	0.02322	0.03176	0.00629	0.02817	0.03669	0.03057	0.01982	0.01144	0.02963	0.01688	0.01501	0.01298	0.01117	0.01277	0.00517	0.00746	0.04193	0.03012	0.00127		1200.44
0.01286	0.01221	0.0162	0.01767	0.01391	0.01887	0.04183	0.01448	0.02311	0.03171	0.00627	0.028	0.0364	0.03029	0.01955	0.01121	0.02951	0.01656	0.01494	0.01282	0.01112	0.01267	0.00512	0.00739	0.04173	0.02984	0.00126		1199.48
0.01244	0.01194	0.0159	0.01716	0.01374	0.0185	0.04157	0.0144	0.02299	0.03161	0.00625	0.02779	0.03613	0.02996	0.01926	0.01098	0.02937	0.01625	0.01486	0.01267	0.01106	0.01257	0.00506	0.00733	0.04149	0.02955	0.00122		1198.51
0.01199	0.01162	0.0156	0.01662	0.01355	0.01811	0.0413	0.01432	0.02285	0.03124	0.00622	0.02755	0.03586	0.02958	0.019	0.01079	0.02926	0.01594	0.01478	0.0125	0.011	0.01247	0.00501	0.00726	0.04122	0.02924	0.00118		1197.55
0.01151	0.01128	0.01533	0.01608	0.01336	0.01768	0.04103	0.01424	0.0227	0.03076	0.00619	0.02731	0.03558	0.0292	0.01876	0.01061	0.02919	0.01562	0.0147	0.01234	0.01094	0.01238	0.00496	0.0072	0.04092	0.02893	0.00111		1196.58
0.01101	0.01098	0.01507	0.01556	0.0132	0.01725	0.04077	0.01417	0.02255	0.03043	0.00617	0.02707	0.03533	0.02882	0.01852	0.01043	0.02913	0.01531	0.01462	0.01218	0.01088	0.0123	0.00491	0.00713	0.04059	0.0286	0.00105		1195.62
0.01054	0.01073	0.01482	0.01504	0.01303	0.01687	0.0405	0.01409	0.02239	0.03017	0.00614	0.02683	0.03509	0.02845	0.01828	0.01027	0.0291	0.01503	0.01454	0.01203	0.01082	0.01222	0.00486	0.00706	0.04024	0.02828	0.00098		1194.65
0.01012	0.01045	0.01459	0.01454	0.01284	0.01653	0.04024	0.01402	0.02222	0.02976	0.00611	0.0266	0.03484	0.02807	0.01804	0.01013	0.02909	0.01475	0.01446	0.01187	0.01076	0.01215	0.00482	0.00699	0.03988	0.02795	0.0009		1193.69
0.00971	0.01015	0.01434	0.01406	0.01267	0.01618	0.03998	0.01395	0.02206	0.02928	0.00608	0.02637	0.0346	0.02769	0.01781	0.01001	0.02905	0.01447	0.01438	0.01173	0.0107	0.01207	0.00477	0.00692	0.03951	0.02763	0.00082		1192.73
0.00927	0.00986	0.01411	0.01361	0.01254	0.01582	0.03973	0.01387	0.02189	0.02885	0.00606	0.02615	0.03437	0.02733	0.01759	0.00992	0.029	0.0142	0.01431	0.01159	0.01065	0.012	0.00472	0.00685	0.03914	0.02732	0.00075		1191.76
0.00884	0.0096	0.01391	0.01318	0.01242	0.01543	0.03949	0.01381	0.02173	0.02848	0.00603	0.02594	0.03415	0.027	0.01737	0.00986	0.02894	0.01395	0.01424	0.01146	0.0106	0.01194	0.00466	0.00678	0.03878	0.02701	0.00068		1190.8
0.00845	0.00935	0.01371	0.01277	0.01231	0.01504	0.03925	0.01374	0.02158	0.02818	0.00601	0.02576	0.03394	0.02668	0.01714	0.00982	0.02886	0.0137	0.01417	0.01135	0.01056	0.01187	0.00461	0.00672	0.03844	0.02673	0.0006		1189.83
0.00813	0.00914	0.01349	0.01238	0.01223	0.01471	0.03904	0.01367	0.02144	0.02795	0.006	0.02557	0.03372	0.02639	0.0169	0.00978	0.0288	0.01346	0.01411	0.01124	0.01052	0.01181	0.00456	0.00667	0.03812	0.02645	0.00052		1188.87
0.00787	0.00897	0.01324	0.01204	0.01222	0.01442	0.03884	0.01361	0.02131	0.02772	0.00599	0.02537	0.0335	0.02612	0.01666	0.00973	0.02876	0.01323	0.01405	0.01115	0.01049	0.01175	0.00452	0.00663	0.03782	0.0262	0.00042		1187.91
0.0076	0.00884	0.01301	0.01173	0.01219	0.01411	0.03866	0.01356	0.0212	0.02747	0.00598	0.0252	0.0333	0.02588	0.01647	0.00969	0.02875	0.01304	0.01399	0.01107	0.01046	0.0117	0.00447	0.00659	0.03755	0.02597	0.00034		1186.94
0.00732	0.00869	0.01282	0.01146	0.01203	0.01383	0.03851	0.01351	0.0211	0.02723	0.00598	0.02506	0.03314	0.02565	0.01631	0.00968	0.02876	0.01288	0.01395	0.01101	0.01044	0.01166	0.00444	0.00655	0.03731	0.02577	0.00027		1185.98
0.00709	0.00852	0.01265	0.01122	0.01187	0.01361	0.03838	0.01347	0.02102	0.02705	0.00599	0.02493	0.03299	0.02544	0.01614	0.00967	0.02878	0.01271	0.0139	0.01096	0.01043	0.01163	0.00441	0.00653	0.03711	0.0256	0.00018		1185.01
0.00693	0.00838	0.0125	0.01102	0.01177	0.0134	0.03828	0.01343	0.02096	0.02693	0.006	0.02482	0.03285	0.02526	0.01597	0.00964	0.02879	0.01255	0.01387	0.01092	0.01043	0.01158	0.0044	0.00651	0.03695	0.02545	0.0001		1184.05
0.00681	0.00826	0.01237	0.01086	0.01169	0.01319	0.03821	0.0134	0.02092	0.02669	0.00602	0.02472	0.03274	0.02512	0.01583	0.0096	0.02881	0.01243	0.01384	0.01089	0.01044	0.01154	0.00441	0.0065	0.03681	0.02533	1e-05		1183.08
0.0067	0.00817	0.01226	0.01073	0.01162	0.013	0.03817	0.01339	0.02089	0.02637	0.00605	0.02465	0.03268	0.025	0.01573	0.00957	0.02884	0.01236	0.01383	0.01087	0.01046	0.01151	0.00442	0.0065	0.03672	0.02523	8e-05		1182.12
0.00664	0.00812	0.01219	0.01063	0.01162	0.01283	0.03817	0.01338	0.02089	0.02613	0.00609	0.02459	0.03267	0.0249	0.01563	0.00957	0.02891	0.01232	0.01382	0.01085	0.01049	0.01149	0.00445	0.00652	0.03665	0.02517	0.00019		1181.16
0.0066	0.00812	0.01216	0.01055	0.01164	0.01271	0.0382	0.01339	0.0209	0.026	0.00613	0.02458	0.03271	0.02482	0.01556	0.0096	0.02901	0.01231	0.01382	0.01085	0.01053	0.01148	0.00448	0.00655	0.03662	0.02512	0.0003		1180.19
0.00657	0.00816	0.01218	0.0105	0.01164	0.01268	0.03826	0.01341	0.02093	0.02595	0.00618	0.02461	0.03278	0.02476	0.01552	0.00964	0.02913	0.01233	0.01382	0.01085	0.01059	0.01148	0.00451	0.00659	0.03662	0.0251	0.00043		1179.23
0.00655	0.00823	0.01224	0.0105	0.01168	0.01274	0.03836	0.01343	0.02098	0.0259	0.00624	0.02465	0.03287	0.02473	0.01551	0.00969	0.02929	0.0124	0.01384	0.01085	0.01066	0.0115	0.00455	0.00664	0.03664	0.0251	0.00056		1178.26
0.00657	0.00832	0.01234	0.01053	0.01189	0.01282	0.03848	0.01346	0.02105	0.02582	0.0063	0.02471	0.03298	0.02471	0.01553	0.00977	0.02949	0.0125	0.01387	0.01085	0.01075	0.01154	0.00459	0.0067	0.03669	0.02512	0.0007		1177.3
0.00666	0.00845	0.01248	0.01058	0.01223	0.01294	0.03864	0.0135	0.02113	0.02574	0.00637	0.02479	0.03307	0.02471	0.01556	0.00987	0.02972	0.01263	0.0139	0.01086	0.01085	0.01157	0.00464	0.00677	0.03676	0.02515	0.00085		1176.33
0.0068	0.0086	0.01264	0.01065	0.01261	0.01313	0.03882	0.01355	0.02123	0.0257	0.00644	0.02488	0.03315	0.02472	0.01561	0.00999	0.02993	0.0128	0.01394	0.01088	0.01097	0.01161	0.0047	0.00684	0.03685	0.02519	0.001		1175.37
0.0069	0.00877	0.01282	0.01071	0.0129	0.01333	0.03902	0.01359	0.02134	0.02575	0.00652	0.02495	0.0332	0.02471	0.01567	0.0101	0.03014	0.01299	0.01399	0.01089	0.01111	0.01167	0.00476	0.00692	0.03695	0.02523	0.00116		1174.41
0.00694	0.00891	0.01301	0.01075	0.01301	0.01348	0.03925	0.01365	0.02146	0.02585	0.0066	0.02502	0.03321	0.0247	0.01576	0.01021	0.03042	0.01321	0.01404	0.01091	0.01126	0.01174	0.00482	0.007	0.03706	0.02528	0.00131		1173.44
0.00699	0.00901	0.01318	0.01079	0.01304	0.01357	0.03949	0.0137	0.02158	0.02587	0.00668	0.02511	0.03318	0.02471	0.01585	0.01031	0.03073	0.0134	0.0141	0.01093	0.01142	0.0118	0.00487	0.00709	0.03717	0.02533	0.00148		1172.48
0.00707	0.00909	0.0133	0.01084	0.01309	0.01362	0.03975	0.01375	0.02172	0.02568	0.00677	0.02519	0.03311	0.02473	0.01589	0.0104	0.03093	0.01355	0.01416	0.01095	0.0116	0.01184	0.00492	0.00717	0.03729	0.02537	0.00162		1171.51
0.00714	0.00915	0.01338	0.01087	0.01316	0.01366	0.04002	0.01381	0.02185	0.02546	0.00685	0.02524	0.03302	0.02474	0.01589	0.01045	0.03102	0.01365	0.01422	0.01098	0.01179	0.01186	0.00497	0.00725	0.03741	0.02541	0.00176		1170.55
0.00721	0.00918	0.01342	0.01088	0.01321	0.01371	0.04031	0.01387	0.02198	0.02551	0.00694	0.02529	0.03289	0.02476	0.01583	0.01049	0.03104	0.01372	0.01429	0.01101	0.01199	0.01186	0.005	0.00733	0.03753	0.02545	0.0019		1169.59
0.00733	0.00919	0.01343	0.01089	0.01319	0.01377	0.0406	0.01394	0.0221	0.02566	0.00702	0.02535	0.03276	0.02481	0.01573	0.01052	0.03105	0.01378	0.01436	0.01104	0.0122	0.01185	0.00503	0.00741	0.03764	0.02547	0.00204		1168.62
0.00749	0.00923	0.01346	0.01092	0.01314	0.01383	0.04091	0.014	0.02222	0.02562	0.0071	0.02543	0.03265	0.02487	0.01563	0.01054	0.03105	0.01383	0.01442	0.01107	0.01242	0.01183	0.00504	0.00747	0.03774	0.02548	0.00214		1167.66
0.00768	0.00928	0.0135	0.01099	0.01309	0.01391	0.04122	0.01406	0.02233	0.02551	0.00717	0.02549	0.03257	0.02494	0.01554	0.01055	0.03103	0.01389	0.01449	0.01111	0.01264	0.01181	0.00505	0.00753	0.03782	0.02548	0.00224		1166.69
0.00786	0.0093	0.01355	0.01107	0.01306	0.014	0.04155	0.01412	0.02242	0.02552	0.00724	0.02554	0.03248	0.02502	0.01548	0.01057	0.03103	0.01395	0.01455	0.01115	0.01286	0.01179	0.00506	0.00758	0.03789	0.02548	0.00233		1165.73
0.00801	0.00931	0.01364	0.01115	0.01306	0.01416	0.04187	0.01418	0.0225	0.02574	0.0073	0.02558	0.03239	0.02512	0.01545	0.01061	0.03105	0.01399	0.01462	0.0112	0.01308	0.01179	0.00505	0.00762	0.03794	0.02546	0.0024		1164.76
0.00813	0.00937	0.01375	0.01122	0.01302	0.01438	0.0422	0.01425	0.02256	0.02606	0.00736	0.02562	0.0323	0.02524	0.01542	0.01062	0.03105	0.01401	0.01467	0.01124	0.0133	0.01178	0.00504	0.00766	0.03797	0.02543	0.00248		1163.8
0.00826	0.00943	0.01389	0.01127	0.01298	0.01458	0.04252	0.01431	0.0226	0.02621	0.00741	0.02564	0.03223	0.02533	0.01539	0.01061	0.03102	0.014	0.01473	0.01129	0.01351	0.01178	0.00503	0.00768	0.03798	0.02539	0.00252		1162.84
0.00838	0.00945	0.01404	0.0113	0.01295	0.01477	0.04284	0.01437	0.02263	0.02619	0.00745	0.02565	0.03218	0.02539	0.01536	0.01059	0.031	0.01398	0.01478	0.01135	0.01371	0.01176	0.00503	0.0077	0.03795	0.02534	0.00257		1161.87
0.00843	0.00942	0.01417	0.0113	0.01296	0.01496	0.04314	0.01443	0.02263	0.02615	0.00749	0.02564	0.03214	0.0254	0.01534	0.01054	0.03098	0.01395	0.01483	0.0114	0.0139	0.01175	0.00503	0.0077	0.0379	0.02528	0.00259		1160.91
0.00839	0.00939	0.01426	0.01125	0.01294	0.01514	0.04343	0.0145	0.02262	0.02614	0.00752	0.02562	0.0321	0.02536	0.01534	0.01046	0.03097	0.0139	0.01487	0.01145	0.01408	0.01173	0.00502	0.0077	0.03782	0.02522	0.00262		1159.94
0.00828	0.00934	0.01433	0.01115	0.01288	0.01532	0.04369	0.01456	0.02258	0.02618	0.00754	0.02557	0.03206	0.02528	0.01536	0.01035	0.03097	0.01385	0.01491	0.01151	0.01423	0.0117	0.00501	0.0077	0.03771	0.02514	0.00266		1158.98
0.00815	0.00927	0.0144	0.01103	0.01281	0.01549	0.04392	0.01462	0.02253	0.02617	0.00755	0.02549	0.03204	0.02515	0.01537	0.01023	0.03096	0.01377	0.01494	0.01156	0.01436	0.01167	0.00498	0.00768	0.03757	0.02506	0.00267		1158.01
0.00799	0.00917	0.01446	0.01089	0.01277	0.01562	0.04412	0.01467	0.02246	0.02595	0.00756	0.02542	0.03201	0.02499	0.01535	0.0101	0.03091	0.01369	0.01496	0.01161	0.01447	0.01164	0.00496	0.00766	0.0374	0.02497	0.00269		1157.05
0.0078	0.00907	0.01447	0.01073	0.01277	0.01569	0.04429	0.0147	0.02237	0.02557	0.00756	0.02535	0.03196	0.02482	0.01531	0.00997	0.03081	0.0136	0.01498	0.01165	0.01456	0.01159	0.00493	0.00762	0.03721	0.02487	0.00268		1156.09
0.00759	0.00898	0.01444	0.01052	0.01273	0.0157	0.04441	0.01473	0.02227	0.02528	0.00756	0.02527	0.03191	0.02462	0.01527	0.00984	0.0307	0.0135	0.01499	0.0117	0.01462	0.01154	0.0049	0.00758	0.03699	0.02477	0.00269		1155.12
0.00739	0.00888	0.01441	0.0103	0.0126	0.01572	0.04448	0.01475	0.02216	0.02519	0.00756	0.02516	0.03185	0.02439	0.0152	0.00968	0.03056	0.01337	0.015	0.01174	0.01466	0.01147	0.00486	0.00752	0.03675	0.02467	0.00266		1154.16
0.00717	0.00875	0.01435	0.01007	0.01245	0.01575	0.0445	0.01475	0.02203	0.02507	0.00755	0.02504	0.03177	0.02416	0.0151	0.00949	0.0304	0.01323	0.015	0.01177	0.01467	0.01139	0.00482	0.00747	0.03649	0.02456	0.00267		1153.19
0.00692	0.0086	0.01427	0.00984	0.01232	0.01574	0.04447	0.01474	0.0219	0.02476	0.00754	0.02491	0.0317	0.02391	0.01502	0.00933	0.03027	0.01309	0.015	0.01181	0.01466	0.01132	0.00478	0.0074	0.03622	0.02444	0.00264		1152.23
0.00667	0.00845	0.01416	0.0096	0.01217	0.01564	0.0444	0.01472	0.02176	0.02437	0.00753	0.02479	0.03162	0.02365	0.01496	0.00919	0.03016	0.01296	0.01498	0.01184	0.01462	0.01124	0.00473	0.00733	0.03594	0.02433	0.00262		1151.27
0.00643	0.00832	0.01404	0.00937	0.01192	0.01549	0.04427	0.01469	0.02162	0.02416	0.00752	0.0247	0.03153	0.0234	0.01486	0.00905	0.03004	0.0128	0.01497	0.01187	0.01456	0.01117	0.00468	0.00726	0.03565	0.02422	0.00261		1150.3
0.00621	0.00821	0.01388	0.00915	0.01162	0.01532	0.0441	0.01465	0.02147	0.02415	0.00751	0.02459	0.03145	0.02318	0.01474	0.00889	0.02988	0.01265	0.01495	0.0119	0.01448	0.01107	0.00462	0.00719	0.03536	0.0241	0.0026		1149.34
0.00601	0.0081	0.01368	0.00895	0.01134	0.01509	0.04389	0.0146	0.02133	0.02398	0.0075	0.02446	0.0314	0.02297	0.01464	0.00875	0.02968	0.01252	0.01492	0.01192	0.01439	0.01098	0.00456	0.0071	0.03507	0.024	0.00254		1148.37
0.00583	0.00797	0.01347	0.00874	0.01109	0.01483	0.04365	0.01455	0.02119	0.0236	0.00749	0.02432	0.03135	0.02278	0.01454	0.00863	0.02944	0.0124	0.01489	0.01195	0.01428	0.01088	0.00451	0.00702	0.03478	0.02389	0.00251		1147.41
0.00571	0.00783	0.01326	0.00855	0.01083	0.01461	0.04339	0.01449	0.02105	0.02318	0.00749	0.02422	0.03129	0.02261	0.0144	0.00856	0.02917	0.01224	0.01486	0.01197	0.01416	0.01078	0.00445	0.00693	0.03451	0.0238	0.00246		1146.44
0.00561	0.00768	0.01307	0.00838	0.01054	0.01441	0.04311	0.01442	0.02091	0.02268	0.00749	0.02413	0.03124	0.02246	0.01426	0.0085	0.02894	0.01206	0.01483	0.012	0.01403	0.01067	0.0044	0.00685	0.03425	0.02371	0.00242		1145.48
0.00548	0.00754	0.01285	0.00823	0.01027	0.01419	0.04282	0.01435	0.02079	0.02229	0.0075	0.02404	0.03121	0.02232	0.01414	0.00844	0.02875	0.0119	0.0148	0.01202	0.0139	0.01058	0.00436	0.00677	0.03401	0.02364	0.00238		1144.52
0.00535	0.00744	0.01262	0.00808	0.01004	0.01399	0.04254	0.01428	0.02067	0.02225	0.00751	0.02395	0.03121	0.02222	0.01403	0.00839	0.02856	0.01176	0.01478	0.01205	0.01378	0.01048	0.00432	0.0067	0.03379	0.02358	0.00234		1143.55
0.00526	0.00737	0.01242	0.00793	0.00983	0.0138	0.04228	0.01422	0.02057	0.02234	0.00753	0.02385	0.03123	0.02211	0.01393	0.00839	0.02837	0.01163	0.01475	0.01208	0.01365	0.01039	0.00428	0.00663	0.03359	0.02353	0.0023		1142.59
0.00518	0.00733	0.01224	0.00779	0.00968	0.01357	0.04203	0.01416	0.02049	0.02229	0.00756	0.02377	0.03124	0.022	0.01384	0.0084	0.0282	0.01153	0.01474	0.01212	0.01354	0.01031	0.00425	0.00657	0.03341	0.0235	0.00226		1141.62
0.00513	0.00731	0.01207	0.00767	0.0096	0.01335	0.04182	0.01411	0.02042	0.02214	0.0076	0.02371	0.03126	0.0219	0.01374	0.00842	0.02805	0.01144	0.01473	0.01216	0.01343	0.01023	0.00423	0.00652	0.03327	0.0235	0.00224		1140.66
0.00514	0.00731	0.01194	0.00757	0.00951	0.01323	0.04165	0.01406	0.02037	0.02181	0.00764	0.02366	0.03132	0.02181	0.01366	0.00846	0.02789	0.01139	0.01472	0.0122	0.01334	0.01017	0.00421	0.00649	0.03314	0.02351	0.00224		1139.69
0.00519	0.00733	0.01187	0.0075	0.00939	0.01321	0.04151	0.01403	0.02034	0.02117	0.0077	0.02362	0.03141	0.02174	0.01361	0.00853	0.02778	0.01139	0.01473	0.01226	0.01326	0.01012	0.0042	0.00646	0.03305	0.02354	0.00223		1138.73
0.00524	0.00738	0.01184	0.00748	0.00932	0.01322	0.04143	0.01401	0.02034	0.02062	0.00776	0.0236	0.03155	0.02168	0.01358	0.00863	0.02772	0.01146	0.01475	0.01231	0.01319	0.01009	0.0042	0.00644	0.03298	0.02359	0.00223		1137.77
0.00534	0.00748	0.01185	0.00749	0.00936	0.01323	0.04139	0.014	0.02035	0.02066	0.00783	0.02362	0.03173	0.02164	0.01355	0.00877	0.02769	0.01159	0.01478	0.01237	0.01315	0.01007	0.00422	0.00644	0.03293	0.02366	0.00225		1136.8
0.00551	0.00762	0.0119	0.00751	0.00946	0.01331	0.04141	0.01401	0.02038	0.02106	0.00791	0.02366	0.0319	0.02162	0.01355	0.00895	0.02772	0.01175	0.01482	0.01244	0.01312	0.01007	0.00424	0.00646	0.03292	0.02375	0.0023		1135.84
0.0057	0.0078	0.01199	0.00757	0.00955	0.01344	0.04147	0.01403	0.02042	0.0213	0.008	0.02372	0.03208	0.0216	0.0136	0.0092	0.02785	0.01196	0.01488	0.01252	0.01311	0.0101	0.00427	0.00649	0.03292	0.02386	0.00235		1134.87
0.00587	0.008	0.01209	0.00764	0.00964	0.01356	0.04158	0.01407	0.02049	0.02113	0.0081	0.0238	0.03227	0.02157	0.0137	0.0095	0.02801	0.0122	0.01494	0.0126	0.01311	0.01014	0.0043	0.00653	0.03295	0.02399	0.00241		1133.91
0.00612	0.0082	0.01219	0.00774	0.00982	0.01372	0.04172	0.01411	0.02057	0.02074	0.00821	0.02388	0.0325	0.02155	0.0138	0.00981	0.02812	0.01247	0.01501	0.01268	0.01313	0.01019	0.00433	0.00658	0.03299	0.02413	0.00247		1132.95
0.00645	0.00837	0.01231	0.00782	0.01004	0.01398	0.0419	0.01417	0.02065	0.02054	0.00833	0.02396	0.03273	0.02155	0.01387	0.0101	0.02819	0.01273	0.01509	0.01277	0.01316	0.01023	0.00437	0.00665	0.03305	0.02428	0.00257		1131.98
0.00685	0.00852	0.01245	0.00789	0.01022	0.01427	0.04211	0.01424	0.02075	0.02066	0.00846	0.02406	0.03295	0.02156	0.01395	0.01038	0.02825	0.013	0.01518	0.01286	0.01321	0.01026	0.00442	0.00671	0.03312	0.02444	0.00265		1131.02
0.00733	0.00869	0.01261	0.00798	0.01039	0.01455	0.04234	0.01431	0.02085	0.02073	0.0086	0.02418	0.03317	0.02158	0.01407	0.01069	0.02833	0.01328	0.01528	0.01296	0.01326	0.01029	0.00446	0.00678	0.03321	0.02462	0.00274		1130.05
0.00789	0.00889	0.01281	0.00809	0.01059	0.01481	0.04258	0.01438	0.02096	0.0205	0.00874	0.02429	0.0334	0.02162	0.0142	0.01107	0.02844	0.01359	0.01538	0.01306	0.01333	0.01033	0.00451	0.00685	0.0333	0.0248	0.00282		1129.09
0.00848	0.00915	0.01305	0.00823	0.0108	0.01508	0.04283	0.01445	0.02107	0.02026	0.00889	0.0244	0.03365	0.02168	0.01434	0.0115	0.02858	0.01393	0.01548	0.01316	0.0134	0.01038	0.00454	0.00691	0.03339	0.02498	0.00289		1128.12
0.00912	0.00946	0.01328	0.00836	0.01098	0.01539	0.04308	0.01452	0.02118	0.02036	0.00904	0.02452	0.03388	0.02175	0.01449	0.01191	0.02872	0.01429	0.01558	0.01327	0.01348	0.01043	0.00458	0.00697	0.03348	0.02517	0.00296		1127.16
0.00983	0.00977	0.01346	0.00846	0.0111	0.01572	0.04332	0.01459	0.02128	0.02054	0.0092	0.02465	0.03408	0.02179	0.01462	0.01226	0.02879	0.01463	0.01569	0.01339	0.01355	0.01048	0.00462	0.00702	0.03358	0.02535	0.003		1126.2
0.01056	0.00998	0.01361	0.0085	0.01117	0.01597	0.04355	0.01466	0.02138	0.02054	0.00936	0.02476	0.03425	0.02181	0.01473	0.01257	0.02878	0.01492	0.01579	0.0135	0.01364	0.0105	0.00465	0.00706	0.03367	0.02554	0.00304		1125.23
0.01127	0.01005	0.0137	0.00848	0.01122	0.01613	0.04377	0.01472	0.02147	0.02059	0.00953	0.02484	0.03442	0.02182	0.01482	0.01283	0.02867	0.01517	0.01589	0.01362	0.01372	0.01049	0.00469	0.0071	0.03375	0.02573	0.00307		1124.27
0.01195	0.01005	0.01372	0.00841	0.01125	0.01625	0.04398	0.01478	0.02155	0.02067	0.0097	0.0249	0.03459	0.02185	0.01489	0.01303	0.0285	0.01539	0.016	0.01374	0.0138	0.01045	0.00472	0.00714	0.03383	0.02591	0.00311		1123.3
0.01262	0.01001	0.01374	0.00835	0.01123	0.01637	0.04417	0.01483	0.02163	0.02051	0.00986	0.02496	0.03478	0.02187	0.01493	0.01319	0.02829	0.01558	0.0161	0.01386	0.01389	0.01039	0.00476	0.00718	0.03391	0.02609	0.00315		1122.34
0.01329	0.00993	0.01377	0.00831	0.01115	0.01653	0.04436	0.01488	0.0217	0.02024	0.01003	0.02501	0.03498	0.02188	0.01497	0.01333	0.02808	0.01577	0.01619	0.01398	0.01397	0.01032	0.00478	0.00721	0.03398	0.02626	0.00317		1121.37
0.01392	0.00988	0.01379	0.00828	0.01107	0.01671	0.04453	0.01492	0.02177	0.01995	0.0102	0.02507	0.03519	0.02191	0.015	0.01344	0.02785	0.01599	0.01629	0.01411	0.01406	0.01026	0.00481	0.00724	0.03404	0.02643	0.00319		1120.41
0.01448	0.00987	0.01384	0.00827	0.011	0.01687	0.0447	0.01497	0.02184	0.01962	0.01037	0.02512	0.03539	0.02194	0.01503	0.01354	0.02757	0.01621	0.01639	0.01424	0.01415	0.01019	0.00484	0.00726	0.03411	0.0266	0.0032		1119.45
0.01501	0.00988	0.0139	0.00828	0.01098	0.01703	0.04487	0.01501	0.0219	0.01946	0.01054	0.02517	0.03557	0.02197	0.01505	0.01364	0.02731	0.01643	0.01648	0.01436	0.01423	0.01011	0.00487	0.00727	0.03417	0.02677	0.00319		1118.48
0.01555	0.0099	0.01398	0.00831	0.01097	0.01723	0.04504	0.01506	0.02197	0.01952	0.0107	0.02525	0.03575	0.022	0.01507	0.01374	0.02708	0.01667	0.01658	0.01449	0.01432	0.01004	0.00491	0.00729	0.03424	0.02693	0.0032		1117.52
0.01608	0.00994	0.01411	0.00834	0.01093	0.01743	0.04522	0.0151	0.02203	0.01954	0.01087	0.02533	0.03591	0.02206	0.01505	0.01386	0.02679	0.01692	0.01667	0.01462	0.0144	0.00997	0.00494	0.0073	0.03431	0.02708	0.00319		1116.55
0.01657	0.00999	0.01424	0.00838	0.01087	0.01762	0.04539	0.01515	0.02209	0.01931	0.01102	0.02542	0.03607	0.02213	0.01498	0.014	0.02646	0.01717	0.01677	0.01475	0.01449	0.00989	0.00498	0.00732	0.03438	0.02724	0.0032		1115.59
0.01701	0.01007	0.01434	0.00841	0.01081	0.01778	0.04558	0.0152	0.02216	0.01903	0.01117	0.02552	0.03622	0.02219	0.01492	0.01411	0.02618	0.01743	0.01686	0.01488	0.01458	0.00981	0.00503	0.00734	0.03445	0.02739	0.00321		1114.63
0.01741	0.01017	0.01441	0.00846	0.01077	0.01794	0.04577	0.01525	0.02222	0.019	0.01132	0.02559	0.03636	0.02224	0.01488	0.0142	0.02595	0.01767	0.01696	0.015	0.01466	0.00976	0.00508	0.00737	0.03453	0.02753	0.00323		1113.66
0.01775	0.01031	0.01448	0.00852	0.01075	0.01809	0.04596	0.01532	0.02229	0.01912	0.01146	0.02564	0.03648	0.02232	0.01482	0.01428	0.0257	0.01784	0.01705	0.01512	0.01474	0.0097	0.00513	0.0074	0.03461	0.02767	0.00325		1112.7
0.01807	0.01044	0.01458	0.00858	0.01075	0.01823	0.04615	0.01539	0.02235	0.01908	0.0116	0.0257	0.03661	0.02242	0.0147	0.01434	0.02538	0.01792	0.01715	0.01524	0.01482	0.00962	0.00518	0.00743	0.03469	0.02781	0.00327		1111.73
0.01836	0.0105	0.01467	0.00865	0.01077	0.01838	0.04635	0.01546	0.02241	0.01881	0.01173	0.02576	0.03676	0.02253	0.01455	0.01439	0.02504	0.01796	0.01724	0.01536	0.0149	0.00954	0.00523	0.00745	0.03478	0.02794	0.00327		1110.77
0.0186	0.01054	0.01478	0.00872	0.0108	0.0185	0.04654	0.01553	0.02247	0.0186	0.01185	0.0258	0.0369	0.02264	0.01441	0.01443	0.02475	0.01798	0.01732	0.01547	0.01496	0.00948	0.00528	0.00748	0.03487	0.02806	0.0033		1109.8
0.01881	0.01061	0.01493	0.0088	0.01081	0.01859	0.04673	0.01559	0.02252	0.01865	0.01196	0.02585	0.03704	0.02276	0.0143	0.01447	0.02454	0.01799	0.01741	0.01557	0.01503	0.00943	0.00534	0.0075	0.03497	0.02818	0.0033		1108.84
0.01902	0.01072	0.01506	0.00887	0.01083	0.01868	0.04691	0.01565	0.02257	0.01862	0.01207	0.0259	0.03717	0.02286	0.01417	0.01449	0.02432	0.01796	0.01748	0.01567	0.01508	0.00938	0.00538	0.00751	0.03506	0.02828	0.00329		1107.88
0.01923	0.01085	0.01514	0.00894	0.01085	0.01877	0.04708	0.01571	0.02262	0.0182	0.01217	0.02596	0.0373	0.02299	0.01401	0.01452	0.02404	0.0179	0.01755	0.01577	0.01513	0.00933	0.00543	0.00752	0.03515	0.02838	0.00328		1106.91
0.01944	0.01093	0.01521	0.00901	0.01084	0.01889	0.04724	0.01577	0.02266	0.01773	0.01226	0.02603	0.03743	0.02315	0.01386	0.01457	0.02371	0.01784	0.01762	0.01586	0.01518	0.00927	0.00546	0.00752	0.03524	0.02847	0.00324		1105.95
0.01962	0.01098	0.01529	0.0091	0.01081	0.01906	0.04738	0.01581	0.0227	0.01752	0.01234	0.02609	0.0376	0.0233	0.01374	0.01462	0.02341	0.0178	0.01768	0.01595	0.01521	0.00922	0.0055	0.00752	0.03533	0.02855	0.00321		1104.98
0.01979	0.01104	0.01535	0.00918	0.0108	0.01921	0.0475	0.01586	0.02273	0.0174	0.01242	0.02614	0.03777	0.02343	0.01366	0.01467	0.02318	0.01776	0.01774	0.01604	0.01524	0.00917	0.00552	0.00751	0.03541	0.02862	0.00316		1104.02
0.01994	0.01114	0.01537	0.00925	0.01082	0.01926	0.04762	0.01589	0.02275	0.01737	0.0125	0.02618	0.03791	0.02355	0.01362	0.01471	0.02298	0.01774	0.01779	0.01612	0.01527	0.00913	0.00554	0.00751	0.03549	0.02869	0.00312		1103.05
0.02005	0.01122	0.01539	0.00931	0.01083	0.01927	0.04772	0.01593	0.02278	0.01751	0.01256	0.02622	0.03801	0.02367	0.01362	0.01472	0.02278	0.01771	0.01784	0.0162	0.01529	0.0091	0.00555	0.0075	0.03557	0.02875	0.00305		1102.09
0.02015	0.0113	0.01542	0.0094	0.0108	0.01933	0.04782	0.01596	0.0228	0.01762	0.01262	0.02627	0.03813	0.0238	0.01361	0.01473	0.02252	0.01767	0.01788	0.01627	0.01532	0.00906	0.00555	0.00749	0.03565	0.02881	0.00298		1101.13
0.02028	0.01142	0.01544	0.00948	0.01075	0.01942	0.04791	0.016	0.02282	0.01766	0.01268	0.02633	0.0383	0.02394	0.01361	0.01475	0.02226	0.01763	0.01793	0.01635	0.01535	0.00902	0.00556	0.00748	0.03573	0.02887	0.00291		1100.16
0.02038	0.01156	0.01544	0.00956	0.01073	0.01951	0.04802	0.01604	0.02284	0.01768	0.01273	0.02637	0.0385	0.02409	0.01365	0.01477	0.02206	0.0176	0.01797	0.01642	0.01538	0.009	0.00557	0.00747	0.03581	0.02893	0.00283		1099.2
0.02045	0.01171	0.01542	0.00966	0.01075	0.01964	0.04814	0.01607	0.02287	0.01749	0.01278	0.02639	0.03868	0.02424	0.01368	0.01478	0.0219	0.01755	0.01802	0.01649	0.01543	0.00899	0.00558	0.00746	0.0359	0.029	0.00275		1098.23
0.02059	0.01187	0.01541	0.00979	0.01079	0.01979	0.04828	0.01611	0.02291	0.01719	0.01283	0.02645	0.03888	0.02439	0.01371	0.01478	0.02175	0.01748	0.01807	0.01657	0.01548	0.00898	0.0056	0.00745	0.036	0.02908	0.00266		1097.27
0.02078	0.01205	0.01543	0.00993	0.01084	0.01996	0.04845	0.01616	0.02295	0.01708	0.01288	0.02653	0.03909	0.02455	0.01377	0.01481	0.02161	0.01746	0.01813	0.01664	0.01555	0.00899	0.00562	0.00744	0.0361	0.02917	0.00256		1096.31
0.02093	0.01229	0.0155	0.0101	0.01085	0.02012	0.04866	0.01621	0.02301	0.01694	0.01292	0.0266	0.03932	0.02471	0.01387	0.01489	0.02151	0.01749	0.0182	0.01671	0.01564	0.00902	0.00565	0.00744	0.03622	0.02928	0.00247		1095.34
0.02101	0.01258	0.01563	0.0103	0.01088	0.02025	0.0489	0.01628	0.02307	0.01661	0.01296	0.02668	0.03955	0.0249	0.01394	0.01498	0.02141	0.01753	0.01827	0.01678	0.01575	0.00904	0.00569	0.00745	0.03636	0.02941	0.00239		1094.38
0.0211	0.01288	0.01579	0.01052	0.01097	0.0204	0.04918	0.01635	0.02315	0.01662	0.01301	0.0268	0.03974	0.02514	0.01394	0.01507	0.02121	0.01754	0.01836	0.01686	0.01587	0.00904	0.00573	0.00747	0.03651	0.02956	0.00233		1093.41
0.0212	0.01317	0.01597	0.01078	0.01111	0.02063	0.0495	0.01644	0.02323	0.01688	0.01305	0.02693	0.03989	0.02541	0.01381	0.01515	0.02077	0.0175	0.01845	0.01693	0.01601	0.00901	0.00577	0.0075	0.03667	0.02973	0.00227		1092.45
0.0213	0.0135	0.01619	0.01107	0.01125	0.02093	0.04986	0.01654	0.02333	0.01659	0.01309	0.02704	0.04007	0.02569	0.01336	0.01517	0.01985	0.01733	0.01856	0.01699	0.01617	0.00888	0.00583	0.00753	0.03683	0.02992	0.0022		1091.48
0.02139	0.01384	0.01638	0.0114	0.01142	0.02122	0.05025	0.01665	0.02344	0.01582	0.01313	0.02712	0.04027	0.02602	0.01261	0.0151	0.01844	0.01706	0.01868	0.01706	0.01634	0.00864	0.00589	0.00756	0.03701	0.03013	0.00213		1090.52
0.02154	0.01417	0.01655	0.01177	0.01158	0.02153	0.05067	0.01678	0.02355	0.01543	0.01318	0.02722	0.04048	0.0264	0.01198	0.01504	0.01719	0.01684	0.0188	0.01712	0.01652	0.00844	0.00596	0.0076	0.03719	0.03036	0.00208		1089.56
0.0218	0.01448	0.01674	0.01219	0.01167	0.0219	0.05111	0.01691	0.02367	0.01565	0.01323	0.02736	0.04066	0.02679	0.01171	0.01508	0.01647	0.01677	0.01893	0.01718	0.0167	0.00834	0.00603	0.00765	0.03737	0.0306	0.00206		1088.59
0.02212	0.01479	0.01699	0.01265	0.0118	0.02228	0.05155	0.01705	0.0238	0.01587	0.01327	0.02752	0.0408	0.0272	0.01151	0.01514	0.01587	0.01674	0.01906	0.01724	0.01688	0.00826	0.0061	0.00771	0.03754	0.03085	0.00206		1087.63
0.02239	0.01513	0.01726	0.01311	0.01196	0.02266	0.05198	0.01719	0.02392	0.01577	0.01332	0.02769	0.0409	0.02767	0.01114	0.01517	0.01503	0.01663	0.01919	0.01729	0.01706	0.00815	0.00618	0.00777	0.0377	0.03111	0.00207		1086.66
0.02266	0.01544	0.01754	0.01355	0.01211	0.02306	0.05239	0.01733	0.02405	0.01544	0.01338	0.02786	0.04097	0.02812	0.0107	0.01517	0.01407	0.01651	0.01933	0.01733	0.01722	0.00801	0.00625	0.00783	0.03785	0.03137	0.0021		1085.7
0.023	0.01566	0.01783	0.01396	0.01224	0.02341	0.05277	0.01746	0.02416	0.01511	0.01343	0.02801	0.04104	0.02851	0.01027	0.01515	0.01313	0.01638	0.01945	0.01737	0.01738	0.00787	0.00633	0.00789	0.03798	0.03163	0.00214		1084.73
0.02335	0.01582	0.01814	0.0143	0.01242	0.02374	0.05311	0.01758	0.02427	0.01504	0.01349	0.02813	0.04111	0.02887	0.00984	0.01512	0.01222	0.01622	0.01958	0.01741	0.01751	0.00771	0.00639	0.00794	0.03808	0.03188	0.00218		1083.77
0.02362	0.01598	0.0184	0.01455	0.01259	0.02402	0.05339	0.01769	0.02437	0.01505	0.01355	0.02826	0.04116	0.0292	0.00937	0.01509	0.01127	0.01604	0.01969	0.01744	0.01761	0.00754	0.00645	0.00799	0.03815	0.03212	0.00225		1082.81
0.02381	0.01613	0.01858	0.0147	0.01274	0.02422	0.0536	0.01777	0.02445	0.01475	0.01361	0.02837	0.04116	0.02944	0.00884	0.01505	0.01025	0.01587	0.0198	0.01746	0.01769	0.00735	0.00649	0.00804	0.03818	0.03234	0.00233		1081.84
0.02399	0.01623	0.01869	0.01475	0.01287	0.02435	0.05375	0.01784	0.02452	0.01419	0.01368	0.02844	0.04111	0.02956	0.00829	0.015	0.00924	0.01572	0.01989	0.01749	0.01774	0.00715	0.00652	0.00807	0.03817	0.03255	0.00239		1080.88
0.02415	0.0163	0.01878	0.01469	0.01297	0.02446	0.05381	0.01789	0.02458	0.01361	0.01375	0.02847	0.04107	0.02955	0.00778	0.01493	0.00825	0.01557	0.01997	0.0175	0.01776	0.00695	0.00654	0.00809	0.03813	0.03273	0.00244		1079.91
0.02427	0.01629	0.01884	0.01454	0.01299	0.02448	0.05381	0.01791	0.02462	0.01308	0.01382	0.02846	0.04106	0.02944	0.00734	0.01485	0.00734	0.01545	0.02004	0.01752	0.01775	0.00675	0.00654	0.00811	0.03806	0.03289	0.00251		1078.95
0.02438	0.0162	0.01884	0.01432	0.01293	0.02441	0.05372	0.01792	0.02465	0.01245	0.0139	0.02838	0.04107	0.02925	0.00697	0.01478	0.0066	0.0154	0.0201	0.01753	0.01771	0.00656	0.00654	0.00811	0.03796	0.03303	0.00255		1077.99
0.02449	0.01603	0.01877	0.01407	0.01287	0.0243	0.05358	0.01791	0.02468	0.01187	0.01398	0.02829	0.04108	0.02901	0.00673	0.01468	0.00605	0.01541	0.02014	0.01755	0.01765	0.00641	0.00653	0.0081	0.03784	0.03314	0.00259		1077.02
0.02455	0.0158	0.01865	0.01379	0.01285	0.02415	0.05337	0.01788	0.02469	0.01151	0.01406	0.02821	0.04112	0.02871	0.0066	0.01456	0.00569	0.01546	0.02018	0.01756	0.01758	0.00628	0.00652	0.00808	0.0377	0.03324	0.00263		1076.06
0.02453	0.01554	0.0185	0.01348	0.01279	0.02395	0.05312	0.01784	0.0247	0.01124	0.01415	0.02815	0.04119	0.02841	0.00654	0.01447	0.00546	0.01549	0.0202	0.01758	0.01749	0.00618	0.00651	0.00806	0.03755	0.03332	0.00268		1075.09
0.02453	0.01531	0.01831	0.01317	0.01268	0.02373	0.05284	0.01779	0.02471	0.01105	0.01425	0.02811	0.04125	0.02812	0.00658	0.01442	0.00536	0.01554	0.02022	0.0176	0.01739	0.0061	0.0065	0.00803	0.03739	0.03339	0.00272		1074.13
0.0246	0.01512	0.01807	0.01291	0.01255	0.02352	0.05255	0.01774	0.02473	0.01106	0.01435	0.02811	0.04127	0.02786	0.00677	0.01446	0.00547	0.01565	0.02023	0.01762	0.0173	0.00606	0.00648	0.008	0.03723	0.03345	0.00274		1073.16
0.02472	0.01493	0.01781	0.0127	0.01239	0.0233	0.05226	0.01768	0.02475	0.01122	0.01445	0.02813	0.04131	0.02764	0.0071	0.01454	0.00579	0.01584	0.02024	0.01765	0.01722	0.00606	0.00645	0.00798	0.03708	0.0335	0.00277		1072.2
0.02487	0.01477	0.0176	0.01254	0.01224	0.02308	0.05198	0.01762	0.02477	0.01134	0.01456	0.02814	0.04138	0.02747	0.0075	0.01466	0.00623	0.0161	0.02026	0.01767	0.01714	0.0061	0.00642	0.00795	0.03694	0.03354	0.00276		1071.24
0.02504	0.01464	0.01745	0.01244	0.01213	0.02292	0.05173	0.01756	0.02481	0.01137	0.01468	0.02813	0.04138	0.02734	0.00782	0.01477	0.0066	0.01637	0.02028	0.0177	0.01709	0.00613	0.00638	0.00793	0.0368	0.03358	0.00276		1070.27
0.02515	0.01455	0.01735	0.01238	0.01206	0.02281	0.05153	0.01752	0.02486	0.01117	0.0148	0.02813	0.04125	0.02728	0.00773	0.01479	0.00635	0.01648	0.0203	0.01774	0.01706	0.00604	0.00635	0.00792	0.03669	0.03361	0.00275		1069.31
0.02512	0.01451	0.01728	0.01234	0.01208	0.02267	0.05137	0.01749	0.02492	0.01042	0.01492	0.02809	0.04113	0.02731	0.00676	0.01462	0.00471	0.0162	0.02033	0.01777	0.01706	0.00568	0.00631	0.00792	0.03658	0.03364	0.00275		1068.34
0.02505	0.01449	0.01721	0.01232	0.01221	0.0225	0.05128	0.01747	0.025	0.00923	0.01505	0.02798	0.04116	0.0274	0.00506	0.01433	0.00192	0.01558	0.02038	0.0178	0.01709	0.00508	0.00629	0.00793	0.03649	0.03367	0.00277		1067.38
0.02514	0.01449	0.01717	0.01233	0.01227	0.0224	0.05124	0.01748	0.02508	0.00836	0.01518	0.02793	0.04129	0.02751	0.0039	0.01418	0	0.01523	0.02043	0.01783	0.01715	0.00466	0.00627	0.00795	0.03642	0.03368	0.0028		1066.42
0.02555	0.0145	0.01719	0.01238	0.01218	0.02253	0.05127	0.0175	0.02518	0.00868	0.01532	0.02805	0.04142	0.02759	0.00438	0.01442	0.00058	0.01564	0.02049	0.01785	0.01724	0.00477	0.00626	0.00798	0.03636	0.03368	0.00284		1065.45
0.02618	0.01453	0.01724	0.01244	0.01205	0.02286	0.05137	0.01754	0.02528	0.00993	0.01545	0.02829	0.0415	0.02762	0.00588	0.01491	0.00275	0.01651	0.02056	0.01787	0.01737	0.00522	0.00625	0.00802	0.03632	0.03367	0.0029		1064.49
0.02681	0.01455	0.01726	0.01249	0.01195	0.0232	0.05152	0.01759	0.02539	0.01112	0.01559	0.02853	0.04154	0.02766	0.00721	0.01537	0.00467	0.01731	0.02063	0.01788	0.01752	0.00562	0.00626	0.00806	0.03628	0.03363	0.00296		1063.52
0.02732	0.01457	0.01726	0.01254	0.01188	0.02346	0.05173	0.01766	0.02549	0.01185	0.01573	0.02871	0.04153	0.0277	0.00804	0.01569	0.00583	0.01791	0.02072	0.01789	0.0177	0.00586	0.00627	0.00811	0.03624	0.03358	0.00303		1062.56
0.02773	0.01463	0.01731	0.01255	0.01183	0.02366	0.05199	0.01774	0.0256	0.01234	0.01587	0.02882	0.04145	0.02774	0.00847	0.0159	0.00638	0.01833	0.02081	0.01788	0.0179	0.00597	0.00628	0.00817	0.0362	0.0335	0.00311		1061.59
0.02806	0.0147	0.0174	0.01252	0.01187	0.02385	0.05229	0.01784	0.0257	0.01259	0.01601	0.02883	0.0413	0.02776	0.00843	0.016	0.00623	0.0185	0.0209	0.01787	0.01812	0.00595	0.00629	0.00822	0.03615	0.03339	0.00318		1060.63
0.02832	0.0148	0.01748	0.01245	0.012	0.02397	0.05261	0.01794	0.0258	0.01212	0.01615	0.02876	0.04118	0.0278	0.00775	0.01591	0.00509	0.01835	0.021	0.01785	0.01835	0.00573	0.0063	0.00828	0.03609	0.03326	0.00326		1059.67
0.02851	0.01498	0.01752	0.0124	0.01215	0.024	0.05296	0.01804	0.02589	0.01101	0.01628	0.02866	0.04119	0.02784	0.00656	0.01566	0.00321	0.01797	0.0211	0.01781	0.01859	0.00536	0.00632	0.00834	0.03603	0.03309	0.00333		1058.7
0.02876	0.01524	0.01752	0.01236	0.01227	0.02407	0.05333	0.01815	0.02596	0.01021	0.01642	0.0286	0.04125	0.02782	0.00575	0.0155	0.00193	0.01775	0.0212	0.01777	0.01884	0.00513	0.00632	0.00839	0.03595	0.03289	0.00338		1057.74
0.02915	0.01553	0.01753	0.01234	0.01233	0.02425	0.05369	0.01826	0.02602	0.01027	0.01655	0.02865	0.04127	0.02774	0.00592	0.01555	0.00219	0.01795	0.02129	0.01771	0.01909	0.00522	0.00633	0.00844	0.03586	0.03267	0.00342		1056.77
0.02957	0.01584	0.01755	0.01234	0.01233	0.02448	0.05405	0.01838	0.02607	0.01067	0.01668	0.02872	0.04123	0.02765	0.00655	0.01568	0.00322	0.01835	0.02137	0.01765	0.01934	0.00547	0.00633	0.00848	0.03577	0.03242	0.00344		1055.81
0.02993	0.01621	0.01758	0.01234	0.01237	0.02467	0.0544	0.0185	0.02611	0.01095	0.0168	0.02877	0.04115	0.0276	0.00699	0.01572	0.00395	0.01865	0.02145	0.01757	0.01958	0.00567	0.00634	0.00852	0.03567	0.03216	0.00347		1054.84
0.03026	0.01666	0.01758	0.01236	0.01246	0.0248	0.05474	0.01861	0.02613	0.01097	0.01692	0.02881	0.04105	0.02755	0.00714	0.01571	0.00419	0.01882	0.02152	0.01749	0.01982	0.00579	0.00635	0.00856	0.03556	0.03189	0.00351		1053.88
0.03062	0.01715	0.01758	0.01237	0.01258	0.02488	0.05506	0.01873	0.02614	0.01086	0.01704	0.02885	0.04092	0.02749	0.00717	0.0157	0.0042	0.01893	0.02158	0.0174	0.02005	0.00587	0.00637	0.00859	0.03544	0.03161	0.00353		1052.92
0.03104	0.01765	0.01758	0.0124	0.01271	0.025	0.05535	0.01883	0.02615	0.01078	0.01716	0.02888	0.04079	0.02741	0.00727	0.0157	0.00433	0.01904	0.02164	0.01731	0.02026	0.00598	0.00637	0.00861	0.03533	0.03134	0.00352		1051.95
0.03151	0.01821	0.01758	0.01243	0.0128	0.02514	0.05562	0.01893	0.02614	0.01062	0.01728	0.02889	0.04066	0.02735	0.00744	0.01566	0.00469	0.01916	0.02168	0.01721	0.02047	0.00612	0.00637	0.00863	0.03522	0.03109	0.0035		1050.99
0.032	0.01874	0.01756	0.01249	0.01283	0.02519	0.05587	0.01901	0.02613	0.01047	0.01739	0.02889	0.04051	0.0273	0.00765	0.0156	0.00514	0.01926	0.02171	0.0171	0.02066	0.00627	0.00635	0.00864	0.03511	0.03085	0.00346		1050.02
0.03249	0.01917	0.01752	0.01255	0.01283	0.02523	0.05609	0.01908	0.02611	0.01058	0.0175	0.02889	0.0403	0.02725	0.0079	0.01553	0.0056	0.01933	0.02174	0.01699	0.02084	0.00643	0.00632	0.00864	0.03501	0.03064	0.00338		1049.06
0.03298	0.01949	0.01748	0.01258	0.01283	0.02531	0.05628	0.01914	0.0261	0.01066	0.01762	0.02889	0.04007	0.02722	0.0081	0.01545	0.00592	0.01933	0.02175	0.01688	0.021	0.00655	0.00628	0.00864	0.03493	0.03047	0.00332		1048.1
0.03352	0.01973	0.01746	0.01258	0.01288	0.02538	0.05646	0.01919	0.02609	0.01071	0.01773	0.02888	0.03984	0.02723	0.00822	0.01532	0.00608	0.01926	0.02176	0.01677	0.02116	0.00663	0.00623	0.00864	0.03487	0.03033	0.00325		1047.13
0.03411	0.01982	0.01742	0.01253	0.01291	0.02543	0.05662	0.01924	0.02608	0.01107	0.01785	0.02887	0.03961	0.02725	0.00839	0.01517	0.0063	0.01919	0.02176	0.01666	0.02131	0.0067	0.00617	0.00863	0.03484	0.03024	0.00318		1046.17
0.03472	0.01975	0.01734	0.01247	0.01285	0.02549	0.05675	0.01927	0.02608	0.0116	0.01797	0.02887	0.03942	0.02725	0.00864	0.01504	0.00667	0.01912	0.02176	0.01655	0.02145	0.00678	0.00611	0.00862	0.03483	0.03019	0.00311		1045.2
0.03527	0.01955	0.0173	0.01239	0.01274	0.02553	0.05688	0.0193	0.0261	0.0119	0.0181	0.02885	0.03924	0.02723	0.00887	0.01491	0.00704	0.01903	0.02175	0.01643	0.02158	0.00685	0.00605	0.00861	0.03484	0.03018	0.00304		1044.24
0.03581	0.0193	0.01726	0.01232	0.0127	0.02554	0.05699	0.01933	0.02612	0.01204	0.01823	0.02882	0.03908	0.02722	0.00909	0.01477	0.00734	0.01892	0.02174	0.01632	0.02171	0.0069	0.00599	0.00859	0.03489	0.03022	0.00295		1043.27
0.03639	0.01901	0.01718	0.01226	0.01268	0.02557	0.05709	0.01934	0.02616	0.01223	0.01836	0.0288	0.03891	0.02721	0.00933	0.01465	0.0077	0.01884	0.02173	0.01621	0.02184	0.00694	0.00591	0.00858	0.03496	0.03029	0.00287		1042.31
0.03706	0.01867	0.01708	0.01221	0.01258	0.02565	0.05719	0.01935	0.02621	0.01243	0.0185	0.02882	0.03874	0.02725	0.00961	0.01457	0.00814	0.0188	0.02172	0.01611	0.02197	0.00699	0.00584	0.00856	0.03506	0.03039	0.00276		1041.35
0.0378	0.0183	0.01701	0.01219	0.0124	0.02572	0.05729	0.01935	0.02628	0.01278	0.01864	0.02886	0.03854	0.02735	0.00991	0.01456	0.0086	0.01879	0.02171	0.016	0.0221	0.00704	0.00576	0.00856	0.03517	0.03052	0.00268		1040.38
0.03853	0.01794	0.01697	0.01223	0.01225	0.02576	0.05739	0.01936	0.02636	0.01338	0.01879	0.02893	0.03834	0.02755	0.01009	0.01455	0.00883	0.01876	0.0217	0.0159	0.02224	0.00705	0.00568	0.00856	0.03531	0.03068	0.00258		1039.42
0.03923	0.01762	0.01694	0.01233	0.01217	0.02575	0.05749	0.01936	0.02644	0.01397	0.01895	0.02899	0.0382	0.02781	0.00997	0.01448	0.00862	0.01862	0.0217	0.01579	0.02238	0.00697	0.0056	0.00857	0.03545	0.03085	0.00251		1038.45
0.03999	0.01733	0.01692	0.01248	0.01207	0.02576	0.05761	0.01937	0.02653	0.01466	0.01911	0.02909	0.03812	0.0281	0.00995	0.01444	0.00856	0.01856	0.0217	0.0157	0.02252	0.00693	0.00553	0.00858	0.0356	0.03102	0.00245		1037.49
0.04093	0.01707	0.01692	0.01267	0.01187	0.02586	0.05773	0.01939	0.02663	0.01574	0.01927	0.02924	0.03805	0.02842	0.01058	0.0146	0.00954	0.01881	0.0217	0.01561	0.02267	0.00712	0.00547	0.00859	0.03575	0.0312	0.0024		1036.52
0.04199	0.0168	0.01692	0.01285	0.0117	0.02604	0.05786	0.01941	0.02672	0.01699	0.01943	0.02943	0.03795	0.02874	0.01162	0.01492	0.0112	0.01922	0.0217	0.01552	0.02283	0.00745	0.00541	0.0086	0.03589	0.03137	0.00235		1035.56
0.04307	0.01653	0.01694	0.01303	0.01162	0.02624	0.058	0.01944	0.0268	0.01826	0.0196	0.02962	0.03784	0.02905	0.0125	0.01524	0.0126	0.01955	0.02171	0.01544	0.02299	0.00773	0.00535	0.00862	0.03601	0.03153	0.00233		1034.6
0.04407	0.01632	0.01696	0.01314	0.01154	0.02639	0.05814	0.01947	0.02687	0.0194	0.01977	0.0298	0.03773	0.02931	0.0131	0.01548	0.01353	0.01973	0.02172	0.01537	0.02316	0.00793	0.0053	0.00863	0.03611	0.03168	0.00229		1033.63
0.04493	0.01613	0.01697	0.01318	0.01142	0.0265	0.0583	0.01951	0.02693	0.0201	0.01993	0.02995	0.03763	0.02949	0.01356	0.01566	0.01427	0.01982	0.02173	0.01531	0.02332	0.00808	0.00525	0.00864	0.03618	0.03181	0.00227		1032.67
0.04567	0.01588	0.01698	0.01312	0.01127	0.02656	0.05845	0.01956	0.02697	0.0205	0.0201	0.03006	0.03746	0.02956	0.01398	0.01582	0.01497	0.01987	0.02175	0.01526	0.02349	0.00822	0.00521	0.00866	0.03622	0.03192	0.00229		1031.7
0.04628	0.01555	0.01698	0.01297	0.01112	0.02661	0.05861	0.0196	0.02698	0.02069	0.02026	0.03009	0.03715	0.02954	0.01426	0.01593	0.01547	0.01981	0.02176	0.01522	0.02365	0.00832	0.00517	0.00866	0.03621	0.03202	0.00228		1030.74
0.04669	0.01521	0.01697	0.01274	0.01099	0.02658	0.05875	0.01965	0.02698	0.02033	0.02042	0.03001	0.03683	0.02945	0.01398	0.01585	0.01511	0.01948	0.02177	0.01519	0.0238	0.00822	0.00512	0.00866	0.03617	0.0321	0.0023		1029.78
0.04677	0.01487	0.01694	0.01242	0.01088	0.02644	0.05889	0.01969	0.02694	0.01916	0.02058	0.0298	0.03666	0.02929	0.01281	0.01554	0.01332	0.01874	0.02179	0.01517	0.02394	0.00783	0.00508	0.00865	0.03608	0.03216	0.00232		1028.81
0.0467	0.01456	0.01685	0.01206	0.01072	0.02627	0.059	0.01973	0.02688	0.01785	0.02072	0.02955	0.03659	0.02904	0.01165	0.01525	0.01152	0.018	0.02179	0.01516	0.02407	0.00742	0.00503	0.00863	0.03597	0.03221	0.00235		1027.85
0.0468	0.01421	0.01672	0.01169	0.01047	0.0262	0.05909	0.01976	0.0268	0.01771	0.02086	0.02941	0.03651	0.02873	0.0119	0.01531	0.01187	0.01788	0.02179	0.01516	0.02418	0.00745	0.00498	0.0086	0.03582	0.03224	0.00237		1026.88
0.04702	0.01382	0.01657	0.01131	0.0102	0.02618	0.05915	0.01979	0.0267	0.01859	0.02099	0.02936	0.03637	0.02842	0.01314	0.0156	0.01381	0.0182	0.02179	0.01517	0.02426	0.00781	0.00493	0.00856	0.03564	0.03225	0.00241		1025.92
0.04708	0.01342	0.01642	0.01092	0.00997	0.02609	0.05917	0.01982	0.02657	0.01936	0.02111	0.02928	0.0362	0.0281	0.01411	0.01583	0.01538	0.01839	0.02177	0.01519	0.02432	0.00808	0.00488	0.00851	0.03545	0.03225	0.00244		1024.95
0.0469	0.01305	0.01627	0.01052	0.00976	0.02595	0.05915	0.01984	0.02644	0.01969	0.02122	0.02914	0.03601	0.02775	0.01447	0.0159	0.01603	0.01831	0.02175	0.01521	0.02435	0.00816	0.00483	0.00846	0.03523	0.03223	0.00249		1023.99
0.04654	0.01268	0.01611	0.01013	0.00949	0.0258	0.05908	0.01984	0.02628	0.01968	0.02131	0.029	0.03581	0.02738	0.0145	0.01588	0.01618	0.01809	0.02172	0.01524	0.02435	0.00813	0.00478	0.00839	0.03501	0.0322	0.00251		1023.03
0.04607	0.01229	0.0159	0.00974	0.00923	0.02557	0.05897	0.01984	0.02612	0.01949	0.02139	0.02885	0.0356	0.02704	0.0144	0.01581	0.01613	0.01781	0.02168	0.01527	0.02432	0.00807	0.00473	0.00832	0.03477	0.03216	0.00253		1022.06
0.04553	0.01189	0.01565	0.00937	0.00903	0.02523	0.0588	0.01981	0.02596	0.01924	0.02145	0.02869	0.03541	0.02675	0.01425	0.01565	0.01606	0.0175	0.02163	0.01529	0.02425	0.008	0.00467	0.00825	0.03453	0.0321	0.00254		1021.1
0.04498	0.01152	0.01538	0.00905	0.00884	0.02479	0.05859	0.01978	0.02579	0.01901	0.0215	0.02854	0.03524	0.02649	0.01409	0.01541	0.01602	0.0172	0.02157	0.01531	0.02416	0.00793	0.00461	0.00817	0.0343	0.03202	0.00253		1020.13
0.04439	0.0112	0.0151	0.00876	0.00861	0.02431	0.05833	0.01972	0.02563	0.01888	0.02154	0.02841	0.03509	0.02628	0.01393	0.01507	0.01597	0.0169	0.0215	0.01532	0.02403	0.00787	0.00454	0.00808	0.03406	0.03192	0.0025		1019.17
0.04376	0.01093	0.01484	0.00851	0.00837	0.02385	0.05802	0.01966	0.02547	0.01878	0.02156	0.02827	0.03492	0.02611	0.0138	0.01466	0.01594	0.01665	0.02142	0.01532	0.02388	0.0078	0.00448	0.008	0.03383	0.0318	0.00248		1018.2
0.04309	0.01067	0.01461	0.00829	0.00815	0.02341	0.05768	0.01958	0.02532	0.01869	0.02157	0.02812	0.03475	0.02599	0.01368	0.01426	0.01594	0.01644	0.02133	0.01531	0.02371	0.00775	0.00441	0.00792	0.03361	0.03166	0.00245		1017.24
0.04238	0.0104	0.01437	0.00807	0.00794	0.02294	0.0573	0.01949	0.02518	0.01875	0.02157	0.02799	0.03458	0.02589	0.01356	0.0139	0.01596	0.01623	0.02124	0.01528	0.02351	0.00772	0.00435	0.00783	0.03339	0.03149	0.00241		1016.28
0.04166	0.01013	0.0141	0.00785	0.00777	0.02243	0.0569	0.01939	0.02504	0.01892	0.02155	0.02788	0.03442	0.02578	0.01343	0.01357	0.01599	0.016	0.02114	0.01523	0.0233	0.00769	0.00429	0.00774	0.03318	0.0313	0.00238		1015.31
0.04094	0.00986	0.01381	0.00762	0.00756	0.0219	0.05647	0.01929	0.02492	0.01901	0.02152	0.02778	0.03427	0.02565	0.01333	0.01324	0.01607	0.01578	0.02104	0.01517	0.02308	0.00767	0.00423	0.00765	0.03297	0.03108	0.00235		1014.35
0.04022	0.00958	0.01353	0.00737	0.00727	0.0214	0.05604	0.01918	0.0248	0.01904	0.02148	0.02765	0.03412	0.02549	0.01326	0.01298	0.01622	0.01558	0.02093	0.01509	0.02285	0.00767	0.00417	0.00756	0.03277	0.03084	0.00231		1013.38
0.03945	0.0093	0.01326	0.00711	0.00699	0.02089	0.0556	0.01907	0.02469	0.01913	0.02143	0.0275	0.03399	0.02527	0.0132	0.0128	0.01638	0.01538	0.02082	0.015	0.02261	0.00767	0.00411	0.00747	0.03256	0.03058	0.00227		1012.42
0.03865	0.00904	0.01299	0.00685	0.00676	0.02035	0.05517	0.01895	0.02459	0.01913	0.02138	0.02735	0.03384	0.02504	0.01315	0.01269	0.01656	0.0152	0.02072	0.0149	0.02238	0.00767	0.00405	0.00738	0.03234	0.0303	0.00222		1011.46
0.03783	0.00879	0.01274	0.00657	0.00653	0.01987	0.05474	0.01884	0.02449	0.01898	0.02131	0.0272	0.03366	0.02483	0.01313	0.01261	0.01683	0.01505	0.02061	0.01478	0.02215	0.00768	0.00399	0.0073	0.03213	0.03	0.0022		1010.49
0.03702	0.00854	0.0125	0.00628	0.00627	0.01944	0.05433	0.01874	0.02439	0.01885	0.02124	0.02708	0.03348	0.02462	0.01312	0.01255	0.01709	0.01491	0.02051	0.01465	0.02192	0.0077	0.00393	0.00722	0.0319	0.02969	0.00218		1009.53
0.03624	0.00828	0.01226	0.006	0.00596	0.01899	0.05393	0.01863	0.0243	0.01891	0.02116	0.02696	0.03332	0.02437	0.01309	0.01243	0.01725	0.01475	0.02042	0.01452	0.02171	0.0077	0.00386	0.00715	0.03167	0.02936	0.00218		1008.56
0.03551	0.00805	0.012	0.00574	0.00564	0.01853	0.05356	0.01853	0.0242	0.01904	0.02108	0.02683	0.03317	0.02412	0.01304	0.01224	0.01735	0.01459	0.02032	0.01437	0.0215	0.00768	0.0038	0.00708	0.03144	0.02903	0.00218		1007.6
0.03478	0.00783	0.01175	0.00549	0.00539	0.01811	0.0532	0.01843	0.0241	0.01907	0.021	0.02671	0.03305	0.02389	0.01298	0.01202	0.01744	0.01445	0.02023	0.01423	0.0213	0.00767	0.00373	0.00702	0.0312	0.02869	0.00221		1006.63
0.03402	0.0076	0.01153	0.00524	0.00523	0.01775	0.05287	0.01834	0.02401	0.0191	0.02091	0.02659	0.03293	0.02365	0.01293	0.01178	0.01755	0.01432	0.02015	0.01408	0.02111	0.00766	0.00367	0.00696	0.03096	0.02835	0.00223		1005.67
0.03322	0.00739	0.01133	0.00499	0.00508	0.01746	0.05255	0.01825	0.0239	0.01913	0.02082	0.02647	0.0328	0.02338	0.01291	0.01153	0.01767	0.0142	0.02006	0.01393	0.02093	0.00764	0.00361	0.0069	0.03073	0.028	0.00226		1004.71
0.0324	0.0072	0.01116	0.00474	0.00489	0.01719	0.05225	0.01817	0.0238	0.01905	0.02073	0.02638	0.03267	0.02313	0.01292	0.01129	0.01784	0.01412	0.01998	0.01378	0.02076	0.00764	0.00356	0.00684	0.03049	0.02766	0.00229		1003.74
0.03158	0.00697	0.01099	0.0045	0.00469	0.01692	0.05196	0.01809	0.02369	0.01895	0.02063	0.02628	0.03258	0.0229	0.01296	0.01105	0.01806	0.01407	0.0199	0.01363	0.02058	0.00764	0.00351	0.00679	0.03025	0.02732	0.00235		1002.78
0.03078	0.00674	0.01082	0.00428	0.00453	0.01663	0.05166	0.01801	0.02358	0.01893	0.02053	0.02616	0.0325	0.02267	0.01299	0.0108	0.01828	0.014	0.01982	0.01349	0.02041	0.00764	0.00346	0.00673	0.03002	0.02699	0.00238		1001.81
0.02995	0.00654	0.01062	0.00408	0.00438	0.0163	0.05137	0.01794	0.02347	0.01893	0.02043	0.02602	0.03242	0.02245	0.01298	0.01056	0.01845	0.0139	0.01973	0.01335	0.02023	0.00761	0.00342	0.00667	0.0298	0.02667	0.00241		1000.85
0.02906	0.00635	0.01041	0.00387	0.00422	0.01593	0.05106	0.01785	0.02335	0.01883	0.02033	0.0259	0.03232	0.02224	0.01293	0.01034	0.01853	0.01378	0.01965	0.01321	0.02005	0.00759	0.00337	0.00662	0.02957	0.02635	0.00246		999.885
0.02815	0.00615	0.01017	0.00367	0.00407	0.01555	0.05074	0.01777	0.02323	0.01891	0.02022	0.02578	0.03222	0.02204	0.01285	0.0101	0.01857	0.01365	0.01956	0.01307	0.01987	0.00756	0.00333	0.00656	0.02936	0.02604	0.0025		998.92
0.02727	0.00596	0.00991	0.00349	0.00393	0.0152	0.0504	0.01767	0.02311	0.01928	0.02011	0.02565	0.03211	0.02183	0.01276	0.00984	0.01865	0.01351	0.01946	0.01294	0.01967	0.00754	0.00329	0.0065	0.02915	0.02574	0.00253		997.956
0.0264	0.00578	0.00964	0.00331	0.00379	0.01483	0.05003	0.01757	0.023	0.01941	0.02	0.02552	0.03197	0.02161	0.01267	0.00958	0.01879	0.01336	0.01936	0.01281	0.01946	0.00753	0.00325	0.00644	0.02896	0.02545	0.00256		996.992
0.02556	0.00558	0.00938	0.00313	0.00365	0.01442	0.04964	0.01746	0.02288	0.01908	0.01988	0.02541	0.03183	0.02137	0.01257	0.00934	0.01892	0.01318	0.01925	0.01269	0.01924	0.00752	0.00321	0.00637	0.02877	0.02518	0.00257		996.028
0.02473	0.00539	0.00911	0.00294	0.00348	0.01396	0.04922	0.01735	0.02277	0.01869	0.01976	0.0253	0.03168	0.02114	0.01244	0.00912	0.01901	0.01296	0.01914	0.01256	0.01901	0.00751	0.00318	0.0063	0.0286	0.02491	0.00258		995.064
0.02393	0.00522	0.00885	0.00278	0.00331	0.01346	0.04877	0.01722	0.02266	0.01846	0.01964	0.02518	0.03154	0.02092	0.0123	0.00893	0.01908	0.01271	0.01902	0.01243	0.01876	0.00749	0.00314	0.00623	0.02844	0.02465	0.00258		994.099
0.02314	0.00506	0.00859	0.00261	0.00319	0.0129	0.04829	0.01709	0.02255	0.01841	0.01951	0.02504	0.0314	0.02074	0.01213	0.00874	0.01914	0.01245	0.01889	0.01231	0.01851	0.00748	0.00311	0.00617	0.02829	0.02441	0.00261		993.135
0.02234	0.00488	0.00829	0.00244	0.00312	0.01231	0.04778	0.01694	0.02245	0.01859	0.01938	0.0249	0.03123	0.02057	0.01194	0.00853	0.01917	0.01219	0.01876	0.01219	0.01824	0.00746	0.00307	0.0061	0.02815	0.02419	0.0026		992.171
0.02162	0.00468	0.00795	0.00227	0.00304	0.01174	0.04726	0.01679	0.02236	0.01884	0.01925	0.02477	0.03108	0.02041	0.01172	0.00831	0.01918	0.01193	0.01863	0.01207	0.01796	0.00745	0.00303	0.00603	0.02803	0.02398	0.0026		991.207
0.02094	0.00448	0.0076	0.00212	0.00294	0.01119	0.04671	0.01664	0.02227	0.01884	0.01911	0.02467	0.03095	0.02025	0.01149	0.0081	0.01919	0.01168	0.01849	0.01195	0.01768	0.00745	0.00299	0.00597	0.02792	0.02379	0.0026		990.243
0.02025	0.00431	0.00727	0.002	0.00283	0.01065	0.04616	0.01648	0.02219	0.01862	0.01897	0.02461	0.03084	0.02013	0.01125	0.00792	0.0192	0.01148	0.01835	0.01184	0.01739	0.00743	0.00295	0.00591	0.02783	0.02362	0.0026		989.278
0.01956	0.00418	0.00696	0.00189	0.00272	0.01007	0.0456	0.01632	0.02211	0.01846	0.01882	0.02455	0.03072	0.02002	0.01102	0.00775	0.0192	0.01133	0.01822	0.01174	0.01711	0.00742	0.00291	0.00584	0.02775	0.02347	0.00256		988.314
0.01891	0.00407	0.00666	0.00179	0.00261	0.00946	0.04504	0.01617	0.02204	0.01841	0.01867	0.02449	0.03063	0.01992	0.01083	0.0076	0.0192	0.01124	0.01808	0.01163	0.01682	0.00741	0.00287	0.00579	0.0277	0.02335	0.00256		987.35
0.01836	0.00395	0.00636	0.00171	0.0025	0.00889	0.0445	0.01601	0.02197	0.01815	0.01852	0.02443	0.03056	0.01986	0.01066	0.00745	0.0192	0.01115	0.01795	0.01154	0.01654	0.00741	0.00282	0.00573	0.02766	0.02326	0.00252		986.386
0.01788	0.00384	0.00606	0.00166	0.00239	0.00845	0.04398	0.01586	0.02191	0.01775	0.01837	0.02437	0.03054	0.01983	0.01051	0.00731	0.01917	0.01106	0.01782	0.01144	0.01626	0.00742	0.00278	0.00568	0.02764	0.02319	0.00249		985.421
0.01743	0.00377	0.00578	0.00163	0.00229	0.00812	0.04348	0.01572	0.02186	0.01769	0.01821	0.02432	0.03057	0.0198	0.01037	0.00717	0.01913	0.01098	0.01769	0.01136	0.01599	0.00742	0.00274	0.00562	0.02763	0.02315	0.00243		984.457
0.01698	0.00371	0.00554	0.00162	0.00218	0.0078	0.04301	0.01559	0.02181	0.01799	0.01806	0.02426	0.03063	0.01978	0.01022	0.00704	0.01908	0.01089	0.01757	0.01129	0.01574	0.00741	0.00271	0.00557	0.02764	0.02314	0.00237		983.493
0.01652	0.00366	0.00529	0.00164	0.00207	0.00748	0.04257	0.01547	0.02176	0.01823	0.0179	0.02421	0.03068	0.01982	0.01011	0.00692	0.01901	0.0108	0.01746	0.01122	0.0155	0.00739	0.00268	0.00552	0.02766	0.02315	0.0023		982.529
0.01608	0.00363	0.00506	0.00167	0.00193	0.00721	0.04217	0.01536	0.02172	0.01828	0.01774	0.02417	0.03076	0.01991	0.01003	0.0068	0.01896	0.01069	0.01736	0.01117	0.01527	0.00737	0.00265	0.00547	0.02769	0.02319	0.00223		981.565
0.01564	0.00362	0.00488	0.00173	0.00179	0.00704	0.04181	0.01526	0.02168	0.01822	0.01759	0.02415	0.03088	0.02002	0.00998	0.00669	0.01891	0.01057	0.01726	0.01112	0.01505	0.00736	0.00262	0.00542	0.02773	0.02326	0.00214		980.6
0.01527	0.00361	0.00475	0.00181	0.00168	0.00688	0.0415	0.01517	0.02165	0.01823	0.01743	0.02413	0.03102	0.02014	0.00993	0.00661	0.01885	0.01045	0.01717	0.01109	0.01485	0.00734	0.00259	0.00537	0.02777	0.02334	0.00204		979.636
0.01498	0.0036	0.00466	0.0019	0.00161	0.00671	0.04123	0.0151	0.02161	0.01846	0.01728	0.02415	0.03119	0.02029	0.0099	0.00653	0.01878	0.01033	0.01709	0.01106	0.01467	0.00732	0.00257	0.00532	0.02781	0.02345	0.00194		978.672
0.01479	0.0036	0.00458	0.002	0.00154	0.00654	0.04099	0.01505	0.02158	0.01878	0.01714	0.02418	0.03139	0.02047	0.00993	0.00647	0.01875	0.01024	0.01701	0.01104	0.0145	0.00732	0.00255	0.00528	0.02786	0.02357	0.00186		977.708
0.01464	0.00361	0.00449	0.00209	0.00145	0.00646	0.0408	0.015	0.02155	0.01897	0.01699	0.0242	0.0316	0.02065	0.01001	0.00644	0.01874	0.01015	0.01695	0.01103	0.01435	0.00732	0.00253	0.00523	0.02789	0.0237	0.00175		976.744
0.01448	0.00365	0.00442	0.00216	0.00139	0.00645	0.04064	0.01496	0.02151	0.019	0.01685	0.02421	0.03182	0.0208	0.01009	0.00642	0.01872	0.01007	0.01689	0.01103	0.01421	0.00733	0.00251	0.00518	0.02792	0.02383	0.00164		975.779
0.0143	0.00369	0.00436	0.00221	0.00136	0.00643	0.04052	0.01493	0.02148	0.01892	0.01672	0.02424	0.03203	0.02091	0.01019	0.00642	0.01872	0.00999	0.01684	0.01103	0.01409	0.00733	0.0025	0.00514	0.02794	0.02397	0.00156		974.815
0.01412	0.00374	0.00431	0.00223	0.00134	0.0064	0.04042	0.01491	0.02144	0.01884	0.01659	0.02427	0.03225	0.021	0.01029	0.00645	0.01874	0.00993	0.01679	0.01104	0.01397	0.00733	0.00249	0.0051	0.02794	0.02411	0.00148		973.851
0.0139	0.00376	0.00428	0.00222	0.00131	0.00639	0.04034	0.0149	0.0214	0.01892	0.01647	0.0243	0.03246	0.02104	0.0104	0.0065	0.0187	0.0099	0.01675	0.01105	0.01387	0.00732	0.00247	0.00507	0.02793	0.02424	0.00142		972.887
0.01365	0.00375	0.00425	0.00219	0.00127	0.0064	0.04028	0.01489	0.02136	0.01915	0.01636	0.02431	0.03265	0.02104	0.01051	0.00656	0.01861	0.00987	0.01672	0.01106	0.01378	0.00731	0.00247	0.00503	0.02791	0.02437	0.00135		971.923
0.0134	0.00373	0.00421	0.00214	0.00117	0.00643	0.04023	0.01489	0.02132	0.01927	0.01625	0.02431	0.03282	0.02099	0.01061	0.00661	0.01852	0.00984	0.01669	0.01108	0.01369	0.00728	0.00245	0.005	0.02787	0.02447	0.00131		970.958
0.01318	0.00371	0.00416	0.00206	0.00106	0.00644	0.04018	0.01488	0.02127	0.01915	0.01615	0.02427	0.03297	0.02091	0.0107	0.00664	0.01847	0.00979	0.01666	0.01109	0.01361	0.00726	0.00244	0.00497	0.02782	0.02456	0.00127		969.994
0.01299	0.00369	0.0041	0.00196	0.00099	0.00643	0.04013	0.01488	0.02121	0.01892	0.01606	0.02422	0.0331	0.02081	0.01082	0.00665	0.01844	0.00975	0.01664	0.0111	0.01353	0.00724	0.00241	0.00494	0.02775	0.02463	0.00124		969.03
0.01282	0.00361	0.00404	0.00185	0.00092	0.00641	0.04008	0.01488	0.02115	0.01871	0.01598	0.02418	0.03322	0.0207	0.01093	0.00663	0.01837	0.0097	0.01662	0.0111	0.01345	0.00722	0.00239	0.00491	0.02768	0.02467	0.00122		968.066
0.01265	0.00349	0.00397	0.00173	0.00087	0.00638	0.04002	0.01487	0.02109	0.01859	0.0159	0.02413	0.03328	0.02058	0.01101	0.00661	0.01826	0.00963	0.01659	0.01111	0.01338	0.00719	0.00236	0.00488	0.02759	0.02469	0.0012		967.102
0.01249	0.00337	0.00388	0.00164	0.00083	0.00629	0.03995	0.01486	0.02102	0.01842	0.01582	0.02408	0.03329	0.02045	0.01106	0.00659	0.01817	0.00956	0.01657	0.0111	0.01331	0.00715	0.00233	0.00484	0.0275	0.02469	0.00117		966.137
0.01235	0.00327	0.00379	0.00157	0.00077	0.00619	0.03986	0.01484	0.02094	0.01817	0.01575	0.02403	0.03325	0.02031	0.01109	0.00655	0.01811	0.00948	0.01654	0.0111	0.01323	0.00712	0.0023	0.0048	0.0274	0.02465	0.00114		965.173
0.01221	0.00318	0.00371	0.00148	0.00067	0.0061	0.03976	0.01482	0.02086	0.01798	0.01568	0.02397	0.03319	0.02019	0.01109	0.00649	0.01805	0.00936	0.0165	0.01108	0.01316	0.0071	0.00227	0.00476	0.0273	0.02459	0.00112		964.209
0.01204	0.00307	0.0036	0.00138	0.00058	0.00598	0.03965	0.0148	0.02078	0.018	0.01562	0.02391	0.0331	0.0201	0.01106	0.00641	0.01799	0.0092	0.01646	0.01106	0.01308	0.00707	0.00223	0.00472	0.0272	0.0245	0.0011		963.245
0.01184	0.00295	0.00347	0.0013	0.00054	0.00579	0.03951	0.01477	0.02069	0.01816	0.01555	0.02387	0.03296	0.02004	0.011	0.00632	0.01791	0.00903	0.01642	0.01104	0.01301	0.00704	0.0022	0.00468	0.0271	0.02439	0.00108		962.28
0.01163	0.00282	0.00334	0.00124	0.00053	0.00556	0.03936	0.01474	0.0206	0.01827	0.01549	0.02382	0.0328	0.01998	0.01091	0.0062	0.01785	0.00887	0.01637	0.01101	0.01293	0.00702	0.00216	0.00464	0.02701	0.02425	0.00107		961.316
0.0114	0.00269	0.0032	0.00119	0.00049	0.00533	0.03919	0.01469	0.02051	0.01825	0.01542	0.02374	0.03262	0.01991	0.0108	0.00605	0.0178	0.00869	0.01631	0.01097	0.01285	0.007	0.00213	0.00458	0.02692	0.0241	0.00102		960.352
0.01112	0.00259	0.00305	0.00114	0.00043	0.00512	0.03902	0.01464	0.02041	0.01807	0.01535	0.02364	0.03241	0.01983	0.01066	0.00589	0.01774	0.00846	0.01625	0.01093	0.01277	0.00698	0.00209	0.00453	0.02683	0.02392	0.00099		959.388
0.01079	0.00249	0.00291	0.00108	0.00038	0.00492	0.03883	0.01458	0.02031	0.01781	0.01528	0.02353	0.03218	0.01975	0.01051	0.00573	0.01767	0.00822	0.01617	0.01089	0.01269	0.00696	0.00205	0.00447	0.02675	0.02374	0.00095		958.424
0.01039	0.00237	0.00277	0.00103	0.00036	0.00466	0.03863	0.01453	0.02022	0.01765	0.0152	0.02343	0.03194	0.01968	0.01034	0.00555	0.01766	0.00797	0.0161	0.01085	0.01261	0.00694	0.00201	0.00441	0.02668	0.02354	0.00091		957.459
0.00997	0.00222	0.00263	0.00098	0.00032	0.00437	0.03844	0.01447	0.02012	0.01773	0.01512	0.02332	0.03169	0.01963	0.01015	0.00535	0.01765	0.00772	0.01602	0.0108	0.01254	0.00693	0.00197	0.00435	0.02662	0.02334	0.00087		956.495
0.00955	0.00205	0.00247	0.00092	0.00026	0.00412	0.03824	0.0144	0.02003	0.01794	0.01504	0.02321	0.03143	0.01956	0.00994	0.00513	0.01763	0.00745	0.01593	0.01076	0.01247	0.00691	0.00192	0.00429	0.02657	0.02313	0.00083		955.531
0.00914	0.00189	0.0023	0.00086	0.00023	0.00388	0.03806	0.01434	0.01994	0.01788	0.01495	0.02311	0.03119	0.0195	0.00972	0.0049	0.01759	0.00717	0.01585	0.01071	0.0124	0.00689	0.00187	0.00423	0.02653	0.02293	0.00079		954.567
0.00879	0.00174	0.00212	0.00081	0.00023	0.00365	0.03789	0.01427	0.01986	0.01755	0.01485	0.02303	0.03095	0.01949	0.00949	0.00468	0.01752	0.00688	0.01577	0.01068	0.01234	0.00686	0.00183	0.00418	0.0265	0.02273	0.00076		953.603
0.00846	0.0016	0.00197	0.00078	0.00023	0.00347	0.03773	0.01421	0.01978	0.01736	0.01475	0.02295	0.03073	0.01948	0.00922	0.00445	0.01742	0.00658	0.01568	0.01064	0.01228	0.00682	0.00178	0.00413	0.02648	0.02255	0.00073		952.638
0.00813	0.00146	0.00183	0.00077	0.00025	0.00334	0.03759	0.01416	0.01971	0.01741	0.01465	0.02287	0.03053	0.01948	0.00889	0.00423	0.0173	0.00632	0.0156	0.01061	0.01223	0.00677	0.00174	0.00408	0.02648	0.02238	0.0007		951.674
0.00785	0.00132	0.00171	0.00076	0.00029	0.00317	0.03748	0.01411	0.01965	0.01745	0.01455	0.02281	0.03036	0.0195	0.00848	0.00402	0.01715	0.00611	0.01553	0.01059	0.01219	0.00669	0.0017	0.00404	0.02648	0.02222	0.00068		950.71
0.00765	0.0012	0.00161	0.00078	0.00032	0.00301	0.03739	0.01407	0.0196	0.01752	0.01444	0.02275	0.0302	0.01955	0.00812	0.00382	0.01705	0.00591	0.01546	0.01057	0.01215	0.00664	0.00166	0.004	0.0265	0.02208	0.00065		949.746
0.00747	0.00115	0.00154	0.00082	0.00036	0.0029	0.03733	0.01404	0.01955	0.01761	0.01433	0.02271	0.03007	0.01962	0.008	0.00365	0.0171	0.0057	0.0154	0.01056	0.01212	0.00668	0.00163	0.00396	0.02652	0.02196	0.00061		948.782
0.0073	0.00115	0.0015	0.00088	0.00045	0.0028	0.0373	0.01403	0.01952	0.01757	0.01422	0.0227	0.02998	0.01969	0.00805	0.00348	0.01722	0.00549	0.01535	0.01056	0.0121	0.00678	0.00161	0.00393	0.02656	0.02186	0.00058		947.817
0.00716	0.00115	0.00148	0.00094	0.00061	0.00272	0.0373	0.01402	0.01949	0.01748	0.01411	0.0227	0.02992	0.01979	0.00808	0.00331	0.01728	0.0053	0.0153	0.01057	0.01209	0.00688	0.00158	0.0039	0.02661	0.02178	0.00054		946.853
0.00705	0.00113	0.0015	0.00101	0.00077	0.00269	0.03733	0.01402	0.01947	0.01747	0.014	0.0227	0.02988	0.01992	0.00805	0.00316	0.01732	0.00515	0.01526	0.01059	0.01208	0.00696	0.00156	0.00389	0.02666	0.02172	0.00053		945.889
0.00692	0.0011	0.00155	0.00109	0.0009	0.00274	0.03739	0.01404	0.01945	0.01757	0.01389	0.0227	0.02986	0.02005	0.00801	0.00304	0.01738	0.00502	0.01523	0.01061	0.01208	0.00703	0.00154	0.00388	0.02672	0.02168	0.00052		944.925
0.00681	0.00109	0.00162	0.00116	0.00101	0.00282	0.03747	0.01406	0.01944	0.01778	0.01378	0.0227	0.02989	0.02017	0.00797	0.00295	0.01745	0.00491	0.01521	0.01064	0.01209	0.00709	0.00153	0.00387	0.02679	0.02165	0.00049		943.96
0.00674	0.0011	0.00168	0.00125	0.00111	0.00291	0.03757	0.01408	0.01943	0.01794	0.01368	0.02271	0.02994	0.0203	0.00794	0.00287	0.0175	0.00482	0.0152	0.01067	0.0121	0.00714	0.00152	0.00386	0.02685	0.02164	0.00046		942.996
0.00669	0.00113	0.00173	0.00134	0.00122	0.00302	0.03768	0.01411	0.01942	0.0179	0.01358	0.02275	0.02999	0.02043	0.00792	0.0028	0.01755	0.00476	0.01519	0.0107	0.01212	0.00718	0.00151	0.00387	0.02692	0.02163	0.00047		942.032
0.00664	0.00118	0.00179	0.00141	0.00133	0.00314	0.0378	0.01415	0.01941	0.01772	0.01348	0.02281	0.03005	0.02054	0.00789	0.00273	0.0176	0.0047	0.01518	0.01074	0.01213	0.00722	0.00152	0.00387	0.02698	0.02164	0.00046		941.068
0.00659	0.00123	0.00187	0.00146	0.00143	0.00325	0.03793	0.01419	0.0194	0.01763	0.01338	0.02284	0.03012	0.02063	0.00788	0.0027	0.01765	0.00465	0.01518	0.01078	0.01215	0.00726	0.00152	0.00388	0.02704	0.02164	0.00047		940.104
0.00651	0.00124	0.00195	0.00148	0.00153	0.00332	0.03806	0.01423	0.01939	0.0178	0.01329	0.02285	0.03016	0.02068	0.0079	0.00266	0.0177	0.00462	0.01518	0.01082	0.01217	0.00731	0.00152	0.00388	0.02709	0.02165	0.00046		939.139
0.00639	0.00125	0.00202	0.00149	0.00162	0.00334	0.03818	0.01426	0.01937	0.0181	0.0132	0.02286	0.03018	0.0207	0.00794	0.00263	0.01774	0.00459	0.01518	0.01086	0.01219	0.00734	0.00152	0.00388	0.02713	0.02166	0.00045		938.175
0.00624	0.00126	0.00208	0.00148	0.00169	0.00335	0.03829	0.01429	0.01935	0.01822	0.01311	0.02286	0.03019	0.02069	0.00796	0.00262	0.01777	0.00457	0.01518	0.0109	0.01221	0.00735	0.00152	0.00388	0.02717	0.02167	0.00046		937.211
0.00608	0.00125	0.00211	0.00146	0.00171	0.00338	0.03839	0.01432	0.01932	0.01814	0.01302	0.02283	0.0302	0.02066	0.00796	0.00261	0.01778	0.00456	0.01518	0.01094	0.01222	0.00735	0.00152	0.00388	0.0272	0.02167	0.00046		936.247
0.00589	0.00122	0.00209	0.00142	0.00165	0.0034	0.03848	0.01434	0.01929	0.018	0.01294	0.02278	0.0302	0.02062	0.00794	0.00259	0.01778	0.00453	0.01518	0.01097	0.01224	0.00734	0.00152	0.00388	0.02722	0.02167	0.00047		935.283
0.00569	0.00117	0.00205	0.00137	0.00157	0.00337	0.03855	0.01436	0.01926	0.01789	0.01286	0.02274	0.03016	0.02056	0.00795	0.00256	0.01778	0.00449	0.01518	0.011	0.01224	0.00732	0.00151	0.00388	0.02722	0.02167	0.00049		934.318
0.0055	0.00107	0.00204	0.00129	0.00151	0.0033	0.0386	0.01437	0.01922	0.01782	0.01278	0.02272	0.03012	0.02046	0.00795	0.00254	0.01777	0.00442	0.01518	0.01103	0.01225	0.00731	0.00151	0.00387	0.02723	0.02165	0.00049		933.354
0.00531	0.00095	0.00206	0.0012	0.00146	0.00322	0.03863	0.01437	0.01918	0.01775	0.01271	0.0227	0.03008	0.02036	0.00792	0.00249	0.01772	0.00433	0.01517	0.01105	0.01224	0.00728	0.0015	0.00386	0.02722	0.02163	0.00049		932.39
0.00508	0.00084	0.00205	0.0011	0.00144	0.00313	0.03864	0.01437	0.01914	0.01768	0.01263	0.02265	0.03004	0.02027	0.00785	0.00239	0.01763	0.00422	0.01516	0.01108	0.01224	0.00726	0.00149	0.00385	0.02721	0.02161	0.00049		931.426
0.00485	0.00076	0.00197	0.00101	0.00141	0.00304	0.03864	0.01437	0.01909	0.01757	0.01256	0.02259	0.02996	0.02019	0.00778	0.00229	0.01751	0.00412	0.01515	0.01109	0.01222	0.00723	0.00148	0.00384	0.02719	0.02158	0.0005		930.462
0.00468	0.0007	0.00188	0.00094	0.00138	0.00297	0.03862	0.01436	0.01905	0.01747	0.0125	0.02253	0.02989	0.02013	0.0077	0.00222	0.01739	0.00403	0.01514	0.01111	0.0122	0.0072	0.00147	0.00383	0.02716	0.02155	0.0005		929.497
0.00452	0.00065	0.00181	0.00088	0.00133	0.00288	0.03858	0.01434	0.019	0.0175	0.01243	0.02247	0.02985	0.02007	0.00764	0.00213	0.0173	0.00393	0.01513	0.01112	0.01218	0.00718	0.00145	0.00381	0.02714	0.02151	0.00049		928.533
0.00433	0.00058	0.00175	0.00083	0.00128	0.0028	0.03853	0.01433	0.01896	0.01757	0.01237	0.02244	0.02984	0.02002	0.00761	0.00205	0.01723	0.00383	0.01511	0.01113	0.01215	0.00717	0.00143	0.00379	0.0271	0.02147	0.00048		927.569
0.00418	0.00054	0.00171	0.0008	0.00122	0.00274	0.03846	0.01431	0.01891	0.01761	0.0123	0.02245	0.02983	0.02	0.00758	0.00197	0.01715	0.00373	0.0151	0.01114	0.01212	0.00715	0.00141	0.00377	0.02707	0.02144	0.00047		926.605
0.00407	0.00056	0.00168	0.0008	0.00114	0.00269	0.03839	0.01429	0.01887	0.01762	0.01224	0.02245	0.02982	0.01999	0.00755	0.00192	0.01707	0.00366	0.01508	0.01114	0.01208	0.00714	0.00139	0.00375	0.02703	0.02139	0.00046		925.641
0.00399	0.00058	0.00165	0.00081	0.00108	0.00258	0.0383	0.01427	0.01882	0.01745	0.01218	0.02242	0.0298	0.01999	0.0075	0.00188	0.01697	0.0036	0.01506	0.01114	0.01204	0.00712	0.00137	0.00373	0.02698	0.02135	0.00045		924.676
0.00391	0.00058	0.00162	0.00083	0.00104	0.00245	0.03821	0.01425	0.01878	0.01731	0.01213	0.02239	0.02977	0.01999	0.0074	0.00181	0.01682	0.00352	0.01504	0.01114	0.01199	0.00709	0.00135	0.00371	0.02693	0.02131	0.00045		923.712
0.00379	0.00057	0.00159	0.00083	0.001	0.00237	0.03811	0.01423	0.01873	0.01732	0.01207	0.02237	0.02973	0.02	0.00729	0.00175	0.01666	0.00342	0.01502	0.01114	0.01194	0.00705	0.00132	0.0037	0.02687	0.02127	0.00047		922.748
0.00369	0.00056	0.00156	0.00079	0.00096	0.0023	0.03799	0.0142	0.01868	0.01725	0.01202	0.02236	0.02971	0.02002	0.00726	0.0017	0.01657	0.00334	0.015	0.01113	0.01189	0.00703	0.00129	0.00367	0.02681	0.02122	0.00046		921.784
0.00361	0.00057	0.00151	0.00074	0.00092	0.00221	0.03788	0.01417	0.01864	0.01702	0.01197	0.02235	0.02969	0.02001	0.00726	0.00164	0.01647	0.00327	0.01498	0.01112	0.01184	0.00702	0.00126	0.00365	0.02674	0.02117	0.00047		920.819
0.00352	0.00057	0.00144	0.00069	0.00087	0.0021	0.03775	0.01414	0.01859	0.01676	0.01192	0.02229	0.02963	0.01997	0.00723	0.00156	0.01631	0.00318	0.01496	0.0111	0.01179	0.00698	0.00123	0.00363	0.02666	0.02112	0.00049		919.855
0.00339	0.00053	0.00135	0.00063	0.0008	0.00196	0.03762	0.01412	0.01853	0.0166	0.01188	0.02221	0.02955	0.01991	0.00714	0.00148	0.01611	0.00309	0.01493	0.01109	0.01174	0.00693	0.0012	0.0036	0.02658	0.02107	0.0005		918.891
0.00324	0.00044	0.00124	0.00054	0.0007	0.00179	0.03749	0.01409	0.01848	0.01663	0.01184	0.02213	0.0295	0.01983	0.00702	0.00138	0.0159	0.00299	0.0149	0.01106	0.01169	0.00686	0.00118	0.00358	0.0265	0.02102	0.00053		917.927
0.00306	0.00032	0.00112	0.00046	0.0006	0.00163	0.03735	0.01406	0.01843	0.0168	0.0118	0.02205	0.02944	0.01975	0.00686	0.00127	0.01566	0.00287	0.01488	0.01104	0.01165	0.00678	0.00115	0.00356	0.02641	0.02096	0.00057		916.963
0.00286	0.00021	0.001	0.00039	0.00051	0.00151	0.03721	0.01402	0.01838	0.01697	0.01176	0.02199	0.02933	0.01965	0.00666	0.00115	0.01537	0.00273	0.01485	0.01101	0.0116	0.00669	0.00112	0.00353	0.02632	0.02091	0.00059		915.998
0.00269	0.00013	0.0009	0.00032	0.00042	0.00137	0.03708	0.01398	0.01833	0.01696	0.01173	0.02193	0.0292	0.01956	0.00647	0.00104	0.01509	0.0026	0.01482	0.01098	0.01156	0.00661	0.00109	0.00351	0.02623	0.02086	0.00063		915.034
0.00256	0.00011	0.0008	0.00026	0.00033	0.00119	0.03695	0.01394	0.01829	0.01689	0.0117	0.02187	0.02907	0.01948	0.00631	0.00092	0.01484	0.00248	0.0148	0.01095	0.01152	0.00654	0.00106	0.00348	0.02614	0.02082	0.00066		914.07
0.00244	9e-05	0.00071	0.00019	0.00026	0.00099	0.03682	0.0139	0.01825	0.01679	0.01167	0.02181	0.02897	0.01942	0.00613	0.00081	0.01457	0.00235	0.01477	0.01091	0.01149	0.00646	0.00104	0.00346	0.02606	0.02077	0.00071		913.106
0.0023	6e-05	0.00063	0.00014	0.00021	0.00081	0.0367	0.01387	0.01822	0.01649	0.01165	0.02177	0.02889	0.01938	0.00592	0.00069	0.01426	0.00219	0.01475	0.01088	0.01146	0.00638	0.00103	0.00345	0.02599	0.02074	0.00077		912.142
0.00219	3e-05	0.00056	9e-05	0.00019	0.0007	0.03659	0.01384	0.0182	0.01608	0.01163	0.02176	0.02881	0.01934	0.00568	0.00059	0.01396	0.00205	0.01472	0.01084	0.01144	0.00631	0.00101	0.00343	0.02593	0.02071	0.00081		911.177
0.00212	1e-05	0.00047	7e-05	0.00021	0.00059	0.03649	0.01381	0.01818	0.01586	0.01162	0.02176	0.02871	0.0193	0.00543	0.00051	0.01368	0.00191	0.0147	0.0108	0.01142	0.00624	0.001	0.00342	0.02587	0.02068	0.00086		910.213
0.00207	0	0.00036	4e-05	0.00026	0.00043	0.0364	0.01379	0.01817	0.01579	0.01161	0.02175	0.0286	0.01927	0.00516	0.00045	0.01341	0.00176	0.01468	0.01076	0.01141	0.00617	0.001	0.00342	0.02583	0.02067	0.00092		909.249
0.00202	0	0.00027	2e-05	0.00028	0.00027	0.03633	0.01377	0.01817	0.01567	0.01161	0.02172	0.02852	0.01927	0.00492	0.00037	0.01316	0.00161	0.01467	0.01072	0.01141	0.00611	0.001	0.00343	0.0258	0.02066	0.001		908.285
0.00196	2e-05	0.0002	2e-05	0.00029	0.00019	0.03627	0.01375	0.01817	0.01542	0.01161	0.02169	0.02847	0.01929	0.00474	0.0003	0.01292	0.00147	0.01466	0.01068	0.01141	0.00607	0.00101	0.00344	0.02579	0.02067	0.00107		907.321
0.00194	7e-05	0.00015	3e-05	0.00029	0.00017	0.03623	0.01374	0.01819	0.01519	0.01162	0.02168	0.02846	0.01932	0.00457	0.00026	0.01269	0.00136	0.01465	0.01065	0.01142	0.00603	0.00102	0.00345	0.02578	0.02069	0.00113		906.356
0.00194	0.00014	0.00012	7e-05	0.0003	0.00014	0.03621	0.01373	0.01822	0.01497	0.01163	0.0217	0.02847	0.01936	0.00438	0.00024	0.01247	0.00126	0.01465	0.01061	0.01144	0.006	0.00102	0.00347	0.02579	0.02072	0.0012		905.392
0.00196	0.00024	0.00014	0.00011	0.00035	0.0001	0.03621	0.01373	0.01826	0.01471	0.01164	0.02173	0.02847	0.01941	0.00421	0.00024	0.01225	0.00117	0.01465	0.01057	0.01146	0.00597	0.00102	0.00349	0.02581	0.02077	0.00127		904.428
0.00201	0.00036	0.00015	0.00017	0.00046	6e-05	0.03623	0.01373	0.01831	0.01452	0.01166	0.02178	0.02848	0.01947	0.00403	0.00026	0.01202	0.00108	0.01466	0.01053	0.01149	0.00593	0.00103	0.00351	0.02584	0.02083	0.00133		903.464
0.00213	0.00049	0.00013	0.00023	0.00053	3e-05	0.03627	0.01374	0.01837	0.01444	0.01168	0.02186	0.02851	0.01951	0.00387	0.00028	0.01179	0.00103	0.01468	0.01049	0.01153	0.00589	0.00104	0.00354	0.02587	0.0209	0.00141		902.5
0.00229	0.00059	0.0001	0.00027	0.00054	1e-05	0.03633	0.01375	0.01843	0.01444	0.0117	0.02193	0.02855	0.01958	0.00374	0.00032	0.01159	0.001	0.0147	0.01045	0.01157	0.00586	0.00105	0.00357	0.02591	0.02099	0.00149		901.535
0.00239	0.00067	6e-05	0.00031	0.00052	1e-05	0.03641	0.01377	0.0185	0.01454	0.01172	0.02197	0.02863	0.01965	0.00365	0.00034	0.01142	0.00097	0.01472	0.01041	0.01162	0.00584	0.00107	0.0036	0.02596	0.02108	0.00155		900.571
0.00242	0.00076	2e-05	0.00033	0.0005	1e-05	0.0365	0.01381	0.01858	0.01465	0.01174	0.022	0.02872	0.0197	0.00359	0.00037	0.01127	0.00094	0.01476	0.01037	0.01167	0.00582	0.00108	0.00365	0.02601	0.02117	0.00165		899.607
0.00243	0.00087	0	0.00036	0.00048	2e-05	0.03661	0.01385	0.01866	0.01461	0.01176	0.02203	0.02879	0.01973	0.00355	0.00044	0.01114	0.00091	0.01479	0.01033	0.01172	0.00579	0.0011	0.0037	0.02606	0.02127	0.00172		898.643
0.00246	0.001	2e-05	0.00041	0.00046	2e-05	0.03672	0.01391	0.01873	0.01433	0.01178	0.02206	0.02885	0.01976	0.00353	0.00052	0.01107	0.00091	0.01483	0.01029	0.01177	0.00577	0.00112	0.00377	0.02611	0.02137	0.00183		897.678
0.00245	0.00114	8e-05	0.00047	0.00048	0	0.03684	0.01397	0.01881	0.01411	0.0118	0.0221	0.02894	0.01976	0.00355	0.0006	0.01108	0.00094	0.01487	0.01024	0.01182	0.00578	0.00113	0.00384	0.02616	0.02147	0.00192		896.714
0.00242	0.00134	0.00013	0.00057	0.00057	3e-05	0.03697	0.01404	0.01888	0.01425	0.01182	0.02215	0.02906	0.01975	0.00363	0.00072	0.01116	0.00102	0.01491	0.0102	0.01187	0.0058	0.00116	0.00391	0.02621	0.02155	0.002		895.75
0.00243	0.00164	0.00019	0.00069	0.00066	0.00014	0.03709	0.01411	0.01894	0.01456	0.01183	0.0222	0.02915	0.01977	0.00372	0.00086	0.01127	0.0011	0.01496	0.01016	0.01191	0.00585	0.00118	0.00398	0.02627	0.02163	0.00209		894.786
0.00249	0.00204	0.00028	0.00085	0.00069	0.00025	0.03721	0.01416	0.019	0.01467	0.01184	0.02225	0.02925	0.01981	0.00373	0.00101	0.0113	0.00114	0.015	0.01011	0.01195	0.00589	0.00119	0.00403	0.02632	0.0217	0.00213		893.822
0.00254	0.00254	0.00044	0.00104	0.0007	0.00032	0.03733	0.01422	0.01905	0.01443	0.01185	0.02228	0.02941	0.01984	0.0036	0.00115	0.01112	0.00112	0.01504	0.01008	0.01198	0.0059	0.0012	0.00408	0.02638	0.02175	0.00218		892.857
0.00264	0.00316	0.00067	0.00128	0.0008	0.00039	0.03743	0.01426	0.01909	0.01413	0.01185	0.02233	0.02959	0.01988	0.0035	0.00134	0.01099	0.00114	0.01508	0.01005	0.012	0.00594	0.0012	0.00412	0.02644	0.02178	0.0022		891.893
0.00283	0.00384	0.00093	0.00155	0.00091	0.00053	0.03751	0.0143	0.01912	0.01422	0.01185	0.02246	0.02974	0.01994	0.00373	0.00164	0.01139	0.00134	0.01511	0.01002	0.01201	0.00609	0.0012	0.00415	0.02651	0.0218	0.00221		890.929
0.00304	0.00447	0.00116	0.00182	0.00096	0.00073	0.03758	0.01433	0.01914	0.01463	0.01185	0.02259	0.02982	0.02003	0.00421	0.002	0.01217	0.00167	0.01514	0.01001	0.01201	0.00632	0.0012	0.00416	0.02657	0.0218	0.00218		889.965
0.00319	0.00493	0.00132	0.00203	0.00101	0.0009	0.03763	0.01436	0.01915	0.01491	0.01185	0.02267	0.02982	0.02014	0.0046	0.00226	0.01276	0.00191	0.01516	0.01001	0.01201	0.0065	0.0012	0.00416	0.02664	0.02178	0.00213		889.001
0.00323	0.00508	0.00132	0.00208	0.00103	0.00094	0.03766	0.01439	0.01915	0.01489	0.01185	0.0227	0.02976	0.02024	0.00478	0.00231	0.0129	0.00197	0.01517	0.01003	0.01199	0.00656	0.0012	0.00415	0.02672	0.02175	0.00207		888.036
0.00315	0.00489	0.00114	0.00198	0.00095	0.00082	0.03767	0.01441	0.01914	0.01474	0.01184	0.02268	0.02972	0.02033	0.00484	0.00214	0.01276	0.00192	0.01518	0.01006	0.01197	0.00653	0.00119	0.00413	0.02679	0.02171	0.00199		887.072
0.00302	0.00448	0.00089	0.00179	0.00078	0.00065	0.03766	0.01441	0.01912	0.01472	0.01184	0.02264	0.0297	0.02043	0.00484	0.00188	0.01253	0.00183	0.01518	0.01011	0.01194	0.00645	0.00119	0.0041	0.02687	0.02166	0.00189		886.108
0.0029	0.00411	0.00068	0.00161	0.0006	0.0005	0.03764	0.01441	0.0191	0.01489	0.01184	0.02262	0.02968	0.02054	0.00481	0.00163	0.0123	0.00175	0.01518	0.01018	0.01191	0.00636	0.00119	0.00407	0.02695	0.02161	0.0018		885.144
0.00287	0.00393	0.00052	0.00151	0.00047	0.00037	0.0376	0.01441	0.01907	0.01498	0.01184	0.02263	0.02969	0.02067	0.00472	0.00141	0.01201	0.00166	0.01518	0.01026	0.01187	0.00629	0.00118	0.00403	0.02703	0.02157	0.00169		884.18
0.00297	0.00388	0.0004	0.00147	0.00039	0.00027	0.03756	0.0144	0.01905	0.01509	0.01184	0.02264	0.02969	0.0208	0.00464	0.00125	0.01175	0.00159	0.01517	0.01035	0.01183	0.00625	0.00117	0.00398	0.02711	0.02153	0.00156		883.215
0.00318	0.00388	0.00031	0.00148	0.00031	0.00022	0.03752	0.01438	0.01903	0.01554	0.01184	0.02267	0.02967	0.02095	0.00473	0.00117	0.01175	0.00161	0.01516	0.01046	0.01179	0.00628	0.00115	0.00393	0.02719	0.02151	0.00145		882.251
0.00341	0.00394	0.00026	0.00153	0.00028	0.00019	0.03749	0.01435	0.01901	0.01594	0.01185	0.02272	0.02966	0.02113	0.0048	0.00112	0.01171	0.00164	0.01515	0.01057	0.01174	0.00631	0.00114	0.00388	0.02728	0.0215	0.00135		881.287
0.00357	0.00404	0.00027	0.00157	0.00036	0.00012	0.03746	0.01433	0.01899	0.01579	0.01186	0.02275	0.02969	0.02132	0.00451	0.00101	0.01115	0.00148	0.01515	0.01069	0.0117	0.00623	0.00113	0.00383	0.02735	0.02152	0.00125		880.323
0.00367	0.00407	0.00031	0.00162	0.00044	9e-05	0.03744	0.01432	0.01898	0.01554	0.01187	0.02278	0.02971	0.02148	0.00423	0.00093	0.01066	0.00132	0.01515	0.01082	0.01167	0.00615	0.00113	0.00379	0.02743	0.02156	0.00119		879.359
0.00379	0.00402	0.00037	0.00168	0.00042	0.00017	0.03742	0.0143	0.01897	0.01575	0.01188	0.02285	0.0297	0.02159	0.00452	0.00102	0.01107	0.00139	0.01514	0.01094	0.01164	0.00625	0.00112	0.00375	0.0275	0.02162	0.00113		878.394
0.00392	0.0039	0.0004	0.00173	0.00036	0.00029	0.03743	0.0143	0.01896	0.0161	0.01189	0.02294	0.02971	0.02168	0.00506	0.00117	0.0118	0.00155	0.01514	0.01106	0.01162	0.0064	0.00111	0.00372	0.02757	0.02169	0.00108		877.43
0.00403	0.00374	0.00043	0.00175	0.00034	0.00037	0.03744	0.0143	0.01896	0.01623	0.0119	0.02298	0.02973	0.02176	0.0053	0.00122	0.01206	0.00156	0.01515	0.01117	0.0116	0.00644	0.00111	0.00371	0.02762	0.02179	0.00108		876.466
0.00416	0.00355	0.00047	0.00174	0.00034	0.00038	0.03747	0.01431	0.01895	0.01633	0.01192	0.02299	0.02972	0.02183	0.00528	0.00121	0.01194	0.00145	0.01515	0.01126	0.01158	0.0064	0.0011	0.00371	0.02768	0.02191	0.00109		875.502
0.00429	0.00333	0.00053	0.00172	0.00034	0.00036	0.03751	0.01432	0.01893	0.0165	0.01193	0.02302	0.02971	0.02188	0.00519	0.00121	0.01171	0.00129	0.01516	0.01134	0.01158	0.00633	0.0011	0.00371	0.02773	0.02203	0.00111		874.537
0.00437	0.0031	0.00058	0.00168	0.00034	0.00033	0.03757	0.01433	0.01892	0.01654	0.01194	0.02305	0.02972	0.02191	0.00508	0.00119	0.01144	0.00108	0.01517	0.01139	0.01158	0.00624	0.0011	0.00372	0.02777	0.02216	0.00116		873.573
0.00437	0.00285	0.00061	0.00163	0.00033	0.00027	0.03764	0.01434	0.0189	0.01657	0.01194	0.02306	0.02974	0.02193	0.0049	0.00111	0.01115	0.00085	0.01518	0.01143	0.01158	0.00614	0.0011	0.00373	0.02781	0.0223	0.00121		872.609
0.0043	0.00261	0.00063	0.00159	0.00037	0.0002	0.03772	0.01434	0.01887	0.01665	0.01194	0.02308	0.02976	0.02196	0.00467	0.00092	0.01088	0.00063	0.0152	0.01145	0.01159	0.00605	0.00109	0.00373	0.02784	0.02244	0.00126		871.645
0.00419	0.00243	0.00065	0.00156	0.00042	0.00011	0.03781	0.01435	0.01884	0.01654	0.01194	0.02309	0.02979	0.022	0.00446	0.00066	0.01068	0.00047	0.01521	0.01145	0.0116	0.00598	0.00108	0.00373	0.02788	0.02259	0.0013		870.681
0.00408	0.00228	0.00066	0.00152	0.00042	6e-05	0.03791	0.01436	0.01881	0.01637	0.01194	0.02308	0.02985	0.02202	0.00433	0.00042	0.01056	0.00035	0.01523	0.01145	0.01161	0.00592	0.00107	0.00373	0.02792	0.02272	0.00135		869.716
0.00396	0.00216	0.00067	0.00148	0.00038	7e-05	0.03802	0.01437	0.01877	0.0163	0.01193	0.02306	0.02994	0.02201	0.00429	0.00026	0.01049	0.00022	0.01524	0.01143	0.01163	0.00588	0.00105	0.00373	0.02796	0.02285	0.0014		868.752
0.00382	0.00206	0.00068	0.00146	0.00037	9e-05	0.03813	0.01438	0.01873	0.01627	0.01191	0.02305	0.03001	0.02201	0.00427	0.00015	0.01045	0.00011	0.01525	0.0114	0.01165	0.00585	0.00104	0.00374	0.02801	0.02298	0.00146		867.788
0.00366	0.00199	0.00069	0.00143	0.0004	0.0001	0.03825	0.01439	0.01869	0.01636	0.01189	0.02307	0.03007	0.02203	0.00427	9e-05	0.01046	4e-05	0.01527	0.01136	0.01167	0.00583	0.00103	0.00374	0.02806	0.02309	0.00151		866.824
0.00353	0.0019	0.0007	0.00142	0.00045	8e-05	0.03836	0.0144	0.01865	0.01663	0.01187	0.02311	0.03012	0.02206	0.00431	4e-05	0.01051	0	0.01528	0.01133	0.01168	0.00582	0.00102	0.00374	0.02813	0.0232	0.00154		865.86
0.00346	0.00181	0.00071	0.00142	0.0005	0.0001	0.03848	0.01442	0.01862	0.01689	0.01184	0.02316	0.03018	0.02205	0.00439	0	0.01061	-4e-05	0.01529	0.01129	0.0117	0.00582	0.00102	0.00374	0.0282	0.0233	0.00156		864.895
0.0034	0.00175	0.00072	0.00143	0.00053	0.00016	0.0386	0.01444	0.01859	0.01702	0.01181	0.02319	0.03024	0.02204	0.00449	-3e-05	0.01074	-5e-05	0.01529	0.01126	0.01172	0.00584	0.00101	0.00375	0.02829	0.02339	0.00158		863.931
0.00332	0.00174	0.00069	0.00146	0.00056	0.00019	0.03872	0.01447	0.01857	0.01708	0.01178	0.02322	0.0303	0.02207	0.00463	-2e-05	0.0109	-5e-05	0.0153	0.01123	0.01174	0.00586	0.00102	0.00376	0.02839	0.02348	0.0016		862.967
0.00327	0.00175	0.00067	0.0015	0.00063	0.00019	0.03885	0.01449	0.01856	0.01709	0.01174	0.02325	0.03037	0.02215	0.00476	0	0.01107	-4e-05	0.01531	0.01121	0.01176	0.0059	0.00102	0.00378	0.0285	0.02356	0.00163		862.003
0.0033	0.00178	0.00071	0.00156	0.00073	0.00026	0.03898	0.01452	0.01856	0.01699	0.01171	0.02331	0.03046	0.02225	0.00489	2e-05	0.01124	-4e-05	0.01532	0.0112	0.01178	0.00594	0.00103	0.0038	0.02862	0.02364	0.00165		861.039
0.0034	0.00184	0.00076	0.00165	0.0008	0.00037	0.03911	0.01455	0.01857	0.01696	0.01167	0.0234	0.03056	0.02235	0.00502	1e-05	0.01142	-3e-05	0.01533	0.01119	0.0118	0.00599	0.00105	0.00383	0.02874	0.02372	0.00168		860.074
0.00351	0.00191	0.00077	0.00175	0.00088	0.00044	0.03925	0.01459	0.01859	0.01719	0.01163	0.02348	0.03066	0.02246	0.00516	1e-05	0.01161	-2e-05	0.01534	0.01119	0.01182	0.00603	0.00107	0.00387	0.02888	0.0238	0.00173		859.11
0.0036	0.00198	0.00079	0.00185	0.001	0.00051	0.03938	0.01462	0.01862	0.0175	0.0116	0.02359	0.03074	0.02259	0.00529	5e-05	0.01179	-1e-05	0.01535	0.0112	0.01184	0.00609	0.00109	0.00391	0.02902	0.02388	0.00178		858.146
0.0037	0.00204	0.00087	0.00195	0.00118	0.00062	0.03952	0.01466	0.01866	0.01774	0.01156	0.02371	0.03083	0.02273	0.00543	0.00012	0.01197	1e-05	0.01537	0.01121	0.01185	0.00614	0.00112	0.00394	0.02916	0.02397	0.0018		857.182
0.0038	0.00209	0.00098	0.00206	0.00137	0.00078	0.03966	0.0147	0.0187	0.01806	0.01153	0.02381	0.03092	0.02289	0.00557	0.00018	0.01217	3e-05	0.01538	0.01122	0.01187	0.00621	0.00114	0.00398	0.0293	0.02405	0.00185		856.217
0.00392	0.00216	0.00106	0.00217	0.00154	0.00088	0.03981	0.01474	0.01875	0.01851	0.0115	0.02389	0.03104	0.02304	0.00571	0.00022	0.01237	6e-05	0.01539	0.01124	0.01189	0.00627	0.00117	0.00402	0.02944	0.02414	0.0019		855.253
0.00404	0.00225	0.00112	0.00229	0.00167	0.00095	0.03995	0.01478	0.01879	0.01881	0.01147	0.02397	0.03116	0.02318	0.00584	0.00026	0.01256	8e-05	0.01541	0.01126	0.01191	0.00632	0.00119	0.00407	0.02958	0.02423	0.00198		854.289
0.00414	0.00235	0.00121	0.00239	0.00181	0.00108	0.0401	0.01482	0.01884	0.01886	0.01145	0.02406	0.03127	0.0233	0.00596	0.0003	0.01274	0.0001	0.01542	0.01128	0.01193	0.00636	0.00121	0.00411	0.02971	0.02432	0.00204		853.325
0.00418	0.00245	0.00132	0.0025	0.00194	0.00122	0.04025	0.01486	0.01889	0.0189	0.01142	0.02414	0.03136	0.02339	0.00607	0.00036	0.01291	0.00012	0.01544	0.0113	0.01195	0.0064	0.00123	0.00416	0.02983	0.02441	0.00212		852.361
0.00418	0.00253	0.0014	0.00257	0.00204	0.00131	0.04041	0.01491	0.01894	0.01904	0.0114	0.02421	0.03146	0.02346	0.00617	0.0004	0.01308	0.00014	0.01546	0.01132	0.01197	0.00644	0.00125	0.0042	0.02994	0.0245	0.0022		851.396
0.00418	0.00258	0.00146	0.00261	0.00213	0.00137	0.04056	0.01495	0.01898	0.01916	0.01138	0.02428	0.03156	0.02353	0.00627	0.00042	0.01324	0.00015	0.01548	0.01134	0.01199	0.00647	0.00127	0.00425	0.03005	0.02459	0.00229		850.432
0.00421	0.00262	0.00155	0.00263	0.00223	0.00146	0.04072	0.01499	0.01902	0.01911	0.01136	0.02436	0.03166	0.02358	0.00635	0.00047	0.01335	0.00013	0.01551	0.01136	0.01201	0.00649	0.00129	0.0043	0.03015	0.02469	0.0024		849.468
0.00421	0.00266	0.00165	0.00265	0.00238	0.00154	0.04089	0.01504	0.01906	0.0189	0.01134	0.02442	0.03176	0.02359	0.00642	0.00052	0.01342	0.0001	0.01553	0.01139	0.01202	0.00651	0.00131	0.00434	0.03024	0.02479	0.00248		848.504
0.00419	0.00271	0.00172	0.00265	0.00254	0.0016	0.04106	0.01509	0.0191	0.01882	0.01132	0.02447	0.03187	0.02359	0.00649	0.00055	0.01349	8e-05	0.01556	0.01141	0.01204	0.00655	0.00133	0.00438	0.03032	0.02489	0.00257		847.54
0.00415	0.00277	0.00176	0.00264	0.0027	0.00168	0.04123	0.01514	0.01913	0.01903	0.0113	0.02453	0.03198	0.02357	0.00654	0.00058	0.01357	7e-05	0.01559	0.01144	0.01206	0.00658	0.00134	0.00442	0.0304	0.025	0.00267		846.575
0.00408	0.00282	0.00179	0.00264	0.00284	0.00178	0.04141	0.01519	0.01916	0.01936	0.01128	0.02459	0.03214	0.02357	0.00661	0.0006	0.01366	8e-05	0.01562	0.01147	0.01208	0.0066	0.00136	0.00447	0.03047	0.02512	0.00279		845.611
0.00402	0.00287	0.00185	0.00266	0.00299	0.00187	0.0416	0.01524	0.01919	0.0195	0.01127	0.02464	0.03231	0.02358	0.00669	0.00061	0.01375	0.00011	0.01566	0.0115	0.0121	0.00661	0.00138	0.00451	0.03055	0.02523	0.00289		844.647
0.00398	0.00296	0.00194	0.0027	0.00312	0.00199	0.04179	0.01529	0.01922	0.01941	0.01125	0.02467	0.0325	0.02358	0.00679	0.00064	0.01384	0.00016	0.01569	0.01154	0.01212	0.00662	0.00141	0.00456	0.03063	0.02536	0.003		843.683
0.00397	0.00305	0.00203	0.00274	0.00325	0.00213	0.04198	0.01535	0.01925	0.01929	0.01124	0.02473	0.03273	0.02357	0.00689	0.00069	0.01396	0.00019	0.01573	0.01157	0.01214	0.00662	0.00144	0.0046	0.0307	0.02548	0.0031		842.719
0.00396	0.00313	0.00214	0.00277	0.0034	0.00227	0.04218	0.01541	0.01929	0.01924	0.01123	0.02483	0.03297	0.02355	0.00701	0.00078	0.01409	0.00024	0.01578	0.01162	0.01216	0.00663	0.00147	0.00465	0.03078	0.02561	0.00321		841.754
0.00393	0.00321	0.00228	0.00281	0.0036	0.00244	0.04238	0.01547	0.01932	0.01942	0.01121	0.02495	0.03318	0.02355	0.00715	0.00087	0.01421	0.00033	0.01582	0.01166	0.01218	0.00666	0.0015	0.0047	0.03087	0.02574	0.00331		840.79
0.00392	0.00327	0.00243	0.00286	0.0038	0.00269	0.04258	0.01553	0.01936	0.01972	0.0112	0.02504	0.03339	0.02355	0.00728	0.00096	0.01433	0.00043	0.01587	0.01171	0.0122	0.0067	0.00154	0.00475	0.03095	0.02588	0.00342		839.826
0.00394	0.00333	0.00258	0.00293	0.00401	0.00295	0.04278	0.0156	0.0194	0.01978	0.01118	0.02511	0.03361	0.02357	0.00741	0.00106	0.01445	0.00051	0.01592	0.01175	0.01222	0.00673	0.00157	0.0048	0.03104	0.02602	0.00351		838.862
0.00397	0.00344	0.00273	0.00301	0.00422	0.00314	0.04298	0.01566	0.01944	0.0197	0.01117	0.0252	0.03386	0.02361	0.00754	0.00116	0.01454	0.00059	0.01598	0.0118	0.01224	0.00676	0.00161	0.00485	0.03114	0.02616	0.0036		837.898
0.00396	0.00355	0.00285	0.00308	0.00438	0.00328	0.04318	0.01573	0.01948	0.01972	0.01116	0.0253	0.03411	0.02366	0.00767	0.00129	0.01462	0.0007	0.01603	0.01186	0.01225	0.0068	0.00166	0.00491	0.03124	0.0263	0.00371		836.933
0.00396	0.00364	0.00296	0.00314	0.00453	0.00346	0.04337	0.01579	0.01953	0.01978	0.01115	0.02538	0.03434	0.02372	0.00781	0.00142	0.0147	0.00082	0.01608	0.01191	0.01227	0.00682	0.0017	0.00496	0.03134	0.02644	0.0038		835.969
0.00402	0.0037	0.00307	0.0032	0.00469	0.00365	0.04356	0.01585	0.01957	0.01992	0.01114	0.02547	0.03453	0.02378	0.00794	0.00154	0.0148	0.00092	0.01614	0.01196	0.01229	0.00684	0.00174	0.00501	0.03144	0.02658	0.00388		835.005
0.00408	0.00377	0.0032	0.00327	0.00485	0.00383	0.04374	0.01591	0.01962	0.02009	0.01113	0.02559	0.0347	0.02384	0.00808	0.00167	0.01489	0.00101	0.01619	0.01201	0.0123	0.00686	0.00177	0.00506	0.03155	0.02671	0.00396		834.041
0.00413	0.00388	0.00332	0.00336	0.00498	0.00401	0.04391	0.01597	0.01966	0.02012	0.01112	0.0257	0.03487	0.02389	0.00822	0.0018	0.01493	0.00113	0.01624	0.01207	0.01231	0.00687	0.0018	0.00511	0.03166	0.02685	0.00403		833.076
0.0042	0.004	0.00343	0.00345	0.00508	0.00422	0.04407	0.01602	0.01971	0.02015	0.01111	0.02577	0.03506	0.02395	0.00835	0.00193	0.01492	0.00123	0.01629	0.01212	0.01233	0.00687	0.00183	0.00516	0.03177	0.02698	0.0041		832.112
0.00426	0.00412	0.00355	0.00354	0.00518	0.00442	0.04422	0.01607	0.01976	0.02028	0.0111	0.02583	0.03522	0.02401	0.00846	0.00203	0.01492	0.0013	0.01634	0.01218	0.01234	0.00687	0.00185	0.00521	0.03187	0.02711	0.00418		831.148
0.00425	0.00424	0.00368	0.00362	0.00527	0.00455	0.04437	0.01612	0.01981	0.02035	0.01109	0.02592	0.03536	0.02409	0.00856	0.00211	0.01498	0.00136	0.01639	0.01224	0.01235	0.00686	0.00187	0.00525	0.03198	0.02724	0.00422		830.184
0.00428	0.00434	0.00378	0.0037	0.00535	0.00463	0.0445	0.01616	0.01987	0.02032	0.01109	0.02603	0.03549	0.02419	0.00868	0.00217	0.01501	0.00143	0.01643	0.0123	0.01236	0.00686	0.00188	0.00529	0.0321	0.02736	0.00427		829.22
0.00436	0.0044	0.00383	0.0038	0.00543	0.0047	0.04462	0.0162	0.01992	0.02031	0.01108	0.02613	0.03559	0.0243	0.00877	0.00223	0.01497	0.00149	0.01648	0.01236	0.01238	0.00686	0.00189	0.00533	0.03221	0.02749	0.00431		828.255
0.00447	0.00447	0.00388	0.00392	0.0055	0.00479	0.04474	0.01623	0.01998	0.0204	0.01108	0.0262	0.03568	0.02442	0.00885	0.0023	0.01492	0.00153	0.01652	0.01243	0.01239	0.00686	0.0019	0.00537	0.03232	0.02761	0.00435		827.291
0.00459	0.00458	0.00396	0.00406	0.00555	0.0049	0.04485	0.01626	0.02004	0.02064	0.01108	0.02628	0.03574	0.02455	0.00891	0.00232	0.01491	0.00156	0.01656	0.01249	0.0124	0.00686	0.00191	0.00541	0.03244	0.02773	0.00439		826.327
0.00468	0.00471	0.00406	0.00419	0.00561	0.00503	0.04495	0.01629	0.0201	0.02084	0.01108	0.02637	0.0358	0.02466	0.00896	0.00231	0.01489	0.00157	0.01659	0.01256	0.01241	0.00685	0.00191	0.00545	0.03256	0.02785	0.00443		825.363
0.00476	0.00482	0.00413	0.00433	0.00564	0.00517	0.04505	0.01631	0.02016	0.02091	0.01108	0.02646	0.03589	0.02478	0.00899	0.00229	0.01485	0.00157	0.01663	0.01262	0.01243	0.00684	0.00192	0.00549	0.03268	0.02797	0.00446		824.399
0.0049	0.00491	0.00419	0.00446	0.0057	0.00528	0.04515	0.01634	0.02022	0.0211	0.01108	0.02655	0.03599	0.02493	0.00901	0.00228	0.01479	0.00156	0.01666	0.01269	0.01244	0.00684	0.00192	0.00552	0.0328	0.02809	0.00447		823.434
0.0051	0.00501	0.00425	0.00459	0.00581	0.00535	0.04524	0.01638	0.02029	0.02152	0.01108	0.02665	0.03608	0.02509	0.00902	0.00225	0.0147	0.00155	0.01669	0.01275	0.01246	0.00682	0.00193	0.00556	0.03293	0.02821	0.0045		822.47
0.00526	0.00511	0.00431	0.00472	0.0059	0.00541	0.04534	0.01641	0.02036	0.02201	0.01108	0.02677	0.03619	0.02527	0.00904	0.00221	0.01461	0.00153	0.01673	0.01281	0.01247	0.00681	0.00194	0.00559	0.03307	0.02833	0.00451		821.506
0.00539	0.00522	0.00434	0.00488	0.00595	0.00549	0.04543	0.01645	0.02043	0.02239	0.01109	0.02691	0.0363	0.02547	0.00908	0.00219	0.01451	0.00152	0.01676	0.01286	0.01249	0.0068	0.00195	0.00563	0.03321	0.02846	0.00453		820.542
0.00556	0.00534	0.00438	0.00506	0.00598	0.0056	0.04553	0.01648	0.0205	0.02257	0.01109	0.02704	0.03641	0.02568	0.00913	0.00219	0.01442	0.0015	0.01679	0.01291	0.01251	0.0068	0.00196	0.00566	0.03336	0.02859	0.00454		819.578
0.00577	0.00547	0.00447	0.00525	0.00607	0.00578	0.04563	0.01652	0.02057	0.02269	0.0111	0.02715	0.03653	0.02588	0.00917	0.00221	0.01436	0.0015	0.01682	0.01295	0.01253	0.0068	0.00197	0.0057	0.03351	0.02872	0.00457		818.613
0.006	0.00561	0.0046	0.00544	0.00624	0.00595	0.04574	0.01655	0.02064	0.0228	0.0111	0.02726	0.03663	0.02606	0.00923	0.00225	0.01435	0.00151	0.01685	0.01298	0.01255	0.0068	0.00199	0.00574	0.03365	0.02884	0.0046		817.649
0.0062	0.00573	0.00469	0.00561	0.00643	0.006	0.04585	0.01659	0.02072	0.02281	0.01111	0.02737	0.03672	0.02621	0.00929	0.0023	0.01435	0.00154	0.01689	0.013	0.01258	0.00681	0.00201	0.00578	0.03379	0.02896	0.00463		816.685
0.00634	0.00583	0.00477	0.00576	0.00657	0.00601	0.04596	0.01663	0.02079	0.02288	0.01111	0.0275	0.03682	0.02635	0.00935	0.00231	0.01434	0.00158	0.01692	0.01301	0.0126	0.00682	0.00203	0.00583	0.03392	0.02908	0.00468		815.721
0.00647	0.00594	0.00485	0.00588	0.00667	0.00612	0.04608	0.01667	0.02086	0.02309	0.01112	0.02764	0.03693	0.0265	0.00939	0.0023	0.01431	0.00161	0.01695	0.01301	0.01263	0.00683	0.00206	0.00587	0.03405	0.02918	0.00471		814.756
0.00662	0.00605	0.00492	0.00601	0.00676	0.00632	0.0462	0.01672	0.02093	0.02295	0.01112	0.02776	0.03704	0.02667	0.00943	0.0023	0.01431	0.00162	0.01699	0.01301	0.01266	0.00683	0.00209	0.00592	0.03416	0.02928	0.00477		813.792
0.00677	0.00617	0.00502	0.00613	0.00688	0.00653	0.04633	0.01676	0.02099	0.02242	0.01113	0.02785	0.03715	0.02684	0.00947	0.00232	0.0143	0.00161	0.01702	0.01299	0.01269	0.00683	0.00212	0.00597	0.03426	0.02937	0.00483		812.828
0.00687	0.00627	0.00514	0.00624	0.00701	0.0067	0.04646	0.01681	0.02105	0.02205	0.01113	0.02794	0.03727	0.02699	0.00951	0.00235	0.01428	0.00161	0.01706	0.01297	0.01272	0.00684	0.00214	0.00602	0.03435	0.02944	0.00489		811.864
0.00696	0.00638	0.00524	0.00634	0.00713	0.00683	0.0466	0.01685	0.02111	0.02199	0.01113	0.02805	0.03741	0.0271	0.00955	0.00238	0.01428	0.00162	0.0171	0.01293	0.01276	0.00685	0.00216	0.00608	0.03442	0.02951	0.00498		810.9
0.00704	0.00647	0.0053	0.00644	0.00722	0.00693	0.04675	0.0169	0.02117	0.02229	0.01114	0.02817	0.03753	0.02718	0.0096	0.00238	0.0143	0.00165	0.01714	0.0129	0.01279	0.00686	0.00217	0.00613	0.03442	0.02951	0.00505		809.935
0.00712	0.00656	0.00538	0.00654	0.00732	0.00706	0.0469	0.01694	0.02123	0.0229	0.01114	0.02829	0.03762	0.02725	0.00966	0.0024	0.01431	0.00168	0.01718	0.01286	0.01283	0.00687	0.0022	0.00619	0.03442	0.02951	0.00514		808.971
0.00724	0.00664	0.0055	0.00663	0.00749	0.0072	0.04705	0.01699	0.02129	0.02337	0.01114	0.0284	0.03768	0.02736	0.00971	0.00244	0.01433	0.00171	0.01722	0.01282	0.01287	0.00688	0.00222	0.00624	0.03442	0.02951	0.00521		808.007
0.00739	0.00675	0.00562	0.00674	0.00767	0.00732	0.04721	0.01704	0.02135	0.02338	0.01114	0.02849	0.03774	0.02749	0.00976	0.00248	0.01431	0.00171	0.01727	0.01278	0.01291	0.00689	0.00225	0.0063	0.03442	0.02951	0.00529		807.043
0.00751	0.00688	0.00572	0.00685	0.00786	0.00741	0.04738	0.01709	0.02141	0.02335	0.01115	0.02855	0.03782	0.02761	0.0098	0.00251	0.01426	0.00169	0.01731	0.01273	0.01295	0.0069	0.00228	0.00635	0.03442	0.02951	0.00536		806.079
0.00762	0.00701	0.00582	0.00697	0.00807	0.00755	0.04756	0.01715	0.02147	0.02354	0.01115	0.02864	0.03793	0.02771	0.00982	0.00253	0.01422	0.00168	0.01736	0.01269	0.01299	0.0069	0.00231	0.00641	0.03442	0.02951	0.00544		805.114
0.00777	0.00708	0.00592	0.00709	0.00825	0.00773	0.04774	0.0172	0.02153	0.02369	0.01115	0.02874	0.03806	0.02782	0.00985	0.00256	0.01421	0.0017	0.0174	0.01265	0.01304	0.00691	0.00234	0.00646	0.03442	0.02951	0.0055		804.15
0.00795	0.00711	0.00602	0.00722	0.00838	0.00789	0.04793	0.01725	0.02159	0.02376	0.01115	0.02884	0.03822	0.02796	0.00987	0.00258	0.01417	0.00172	0.01745	0.01261	0.01308	0.00692	0.00237	0.00652	0.03442	0.02951	0.00558		803.186
0.0081	0.00716	0.00614	0.00734	0.00848	0.00804	0.04812	0.01731	0.02166	0.02394	0.01116	0.02895	0.03842	0.0281	0.00987	0.0026	0.01409	0.00172	0.0175	0.01258	0.01313	0.00691	0.0024	0.00657	0.03442	0.02951	0.00563		802.222
0.00822	0.00727	0.00628	0.00748	0.00859	0.00822	0.04832	0.01737	0.02173	0.02424	0.01116	0.02908	0.03861	0.02825	0.00988	0.00265	0.01401	0.00174	0.01755	0.01255	0.01317	0.00691	0.00244	0.00663	0.03442	0.02951	0.00569		801.258
0.00835	0.00742	0.00645	0.00763	0.00874	0.00846	0.04853	0.01743	0.02181	0.02461	0.01117	0.02922	0.02181	0.02841	0.00998	0.00275	0.01401	0.00181	0.0176	0.01252	0.01322	0.00692	0.00247	0.00668	0.03442	0.02951	0.00574		800.293
0.00857	0.00755	0.00661	0.00777	0.00894	0.00873	0.04874	0.0175	0.02189	0.02495	0.01117	0.02938	0.02189	0.02859	0.01014	0.00284	0.01407	0.00191	0.01764	0.01249	0.01326	0.00694	0.0025	0.00674	0.03442	0.02951	0.0058		799.329

## Sheet: (Tt) tumor after chemotherapy 
patient #1	patient #2	patient #3	patient #4	patient #5	patient #6	patient #7	patient #8	patient #9	patient #10	patient #11	patient #12	patient #13	patient #14	patient #15	patient #16	patient #17	patient #18	patient #19	patient #20	patient #21	patient #22	patient #23	patient #24	patient #25	patient #26	patient #27		Wavenumber cm-1
0.01072	0.00565	0.00631	0.00718	0.00655	0.01298	0.00841	0.00379	0.0107	0.0137	0.00657	0.00538	0.00837	0.00322	0.0159	0.01277	0.01842	0.01606	0.03655	0.00341	0.00765	0.00331	0.00175	0.00573	0.02012	0.00614	0.00752		3498.15
0.01076	0.00597	0.00646	0.00778	0.00789	0.01345	0.00843	0.00379	0.01071	0.01383	0.0064	0.00542	0.0085	0.00326	0.01577	0.01288	0.01836	0.01597	0.03672	0.00341	0.00765	0.00327	0.00176	0.00573	0.02012	0.00614	0.00751		3497.19
0.01081	0.00621	0.00661	0.00827	0.00903	0.01397	0.00845	0.00379	0.01072	0.01394	0.00623	0.00549	0.00862	0.00329	0.01569	0.01292	0.0183	0.01589	0.03688	0.00341	0.00764	0.00325	0.00176	0.00574	0.02012	0.00614	0.00751		3496.22
0.01087	0.00611	0.00661	0.00803	0.00856	0.01392	0.00845	0.00378	0.01073	0.01399	0.00607	0.00551	0.00862	0.0033	0.01581	0.01296	0.01842	0.01598	0.03705	0.00341	0.00764	0.00327	0.00177	0.00576	0.02012	0.00614	0.00745		3495.26
0.01094	0.00582	0.00652	0.00739	0.00717	0.01343	0.00843	0.00378	0.01074	0.014	0.00592	0.00547	0.00854	0.00327	0.01604	0.01313	0.01865	0.01616	0.03722	0.0034	0.00765	0.00333	0.00177	0.00577	0.02012	0.00614	0.00732		3494.29
0.01101	0.00563	0.00647	0.00692	0.00611	0.01309	0.00841	0.00378	0.01075	0.01402	0.00581	0.00546	0.00845	0.00323	0.01621	0.01331	0.01883	0.01629	0.03738	0.0034	0.00765	0.00338	0.00176	0.00579	0.02012	0.00614	0.00719		3493.33
0.01108	0.0056	0.00649	0.00683	0.0058	0.01305	0.00841	0.00378	0.01076	0.01406	0.00573	0.00549	0.00842	0.00322	0.01629	0.01329	0.01893	0.01637	0.03755	0.0034	0.00765	0.00337	0.00177	0.00582	0.02012	0.00614	0.00713		3492.36
0.01115	0.00564	0.00655	0.00694	0.00592	0.0131	0.00844	0.00379	0.01077	0.01411	0.00569	0.00551	0.00847	0.00322	0.01631	0.01318	0.01897	0.01642	0.03771	0.0034	0.00766	0.00335	0.00177	0.00586	0.02012	0.00614	0.0072		3491.4
0.01121	0.0057	0.00659	0.00707	0.00614	0.01321	0.0085	0.00379	0.01079	0.01418	0.00568	0.00552	0.00853	0.00322	0.01632	0.01317	0.01898	0.01647	0.03788	0.00341	0.00767	0.00336	0.00179	0.00591	0.02012	0.00614	0.00737		3490.44
0.01126	0.00593	0.00665	0.00749	0.00706	0.0136	0.00855	0.0038	0.0108	0.01428	0.00571	0.00554	0.00864	0.00326	0.01621	0.01325	0.01888	0.01639	0.03804	0.00341	0.00768	0.00337	0.0018	0.00596	0.02012	0.00614	0.00754		3489.47
0.01129	0.00632	0.0068	0.00825	0.0087	0.01418	0.0086	0.00381	0.01082	0.01443	0.00576	0.0056	0.00879	0.0033	0.016	0.0133	0.01871	0.01622	0.03821	0.00342	0.00769	0.00334	0.00181	0.00602	0.02012	0.00614	0.00767		3488.51
0.01136	0.00644	0.0069	0.00849	0.00911	0.01432	0.00863	0.00381	0.01083	0.01455	0.00582	0.00564	0.00885	0.0033	0.01597	0.01335	0.01871	0.01617	0.03837	0.00342	0.0077	0.0033	0.00182	0.00607	0.02012	0.00614	0.00773		3487.54
0.01144	0.00623	0.00688	0.00806	0.00799	0.014	0.00865	0.00382	0.01084	0.01459	0.00589	0.00562	0.00879	0.0033	0.01617	0.01347	0.0189	0.01631	0.03853	0.00343	0.00771	0.00332	0.00183	0.00611	0.02012	0.00614	0.00776		3486.58
[truncated: 1,751 more rows]

## Sheet: (Tn) normal tissue
patient #1	patient #2	patient #3	patient #4	patient #5	patient #6	patient #7	patient #8	patient #9	patient #10	patient #11	patient #12	patient #13	patient #14	patient #19	patient #21	patient #24	patient #25	patient #26	patient #27		Wavenumber cm-1
[truncated: 1,764 more rows]
